# Supplementary material for: [2-Formyl-4-methyl-6-({2-[2-(4-nitro­benzyl­amino)­ethyl­amino]­ethyl­imino}­meth­yl)phenolato]nickel(II) perchlorate
Source: Acta Crystallogr Sect E Struct Rep Online. 2012 May 12;68(Pt 6):m766. doi: 10.1107/S1600536812021058 (PMC3379101; doi:10.1107/S1600536812021058)
Supplement: Supplementary file 1 [file e-68-0m766-sup1.cif]

##############################################################################
#                                                                            #
# This CIF contains the data in a paper accepted for publication in          #
# Acta Crystallographica Section E. It conforms to the requirements of       #
# Notes for Authors for Acta Crystallographica Section E, and has been       #
# peer reviewed under the auspices of the IUCr Commission on Journals.       #
#                                                                            #
# Full details of the Crystallographic Information File format               #
# are given in the paper "The Crystallographic Information File (CIF):       #
# a New Standard Archive File for Crystallography" by S. R. Hall, F. H.      #
# Allen and I. D. Brown [Acta Cryst. (1991), A47, 655-685].                  #
#                                                                            #
# The current version of the core CIF dictionary is obtainable from          #
# ftp://ftp.iucr.org/pub/cif_core.dic.                                       #
#                                                                            #
# Software is freely available for graphical display of the structure(s)     #
# in this CIF. For information consult the CIF software page                 #
# http://www.iucr.org/resources/cif/software.                                #
#                                                                            #
# This file may be used for bona fide research purposes within the           #
# scientific community so long as proper attribution is given to the journal # 
# article from which it was obtained.                                        #
#                                                                            #
##############################################################################
data_global
_audit_creation_method     ' SHELXL-97 and manual editing of form.cif'
_journal_data_validation_number     ?
_journal_date_recd_electronic     2012-04-28
_journal_date_accepted     2012-05-09
_journal_name_full     'Acta Crystallographica, Section E'
_journal_year     2012
_journal_volume     68
_journal_issue      6
_journal_page_first     m766
_journal_page_last     m766
_journal_paper_category     QM
_journal_paper_doi     10.1107/S1600536812021058
_journal_coeditor_code     KP2412
_publ_contact_author_name     'Prof. Hong Zhou'
_publ_contact_author_address
;
Key Laboratory for Green Chemical Process of Ministry of Education
Wuhan Institute of Technology
Wuhan 430073
People's Republic of China
;
_publ_contact_author_email     'hzhouh@126.com'
_publ_contact_author_fax     '86 027 87194465'
_publ_contact_author_phone     '86 027 87194465'
_publ_section_title
;\
[2-Formyl-4-methyl-6-({2-[2-(4-nitrobenzylamino)ethylamino]ethylimino}methyl)\
phenolato]nickel(II) perchlorate
;
loop_
    _publ_author_name
    _publ_author_footnote
    _publ_author_address
    'Yang Wang' ?
;
Key Laboratory for Green Chemical Processes of the Ministry of Education
Wuhan Institute of Technology
Wuhan 430073
People's Republic of China
;
    'Jia-Wei Mao' ?
;
College of Chemistry and Molecular Sciences
Wuhan University,
Wuhan 430072
People's Republic of China
;
    'Hui-Ting Song' ?
;
Key Laboratory for Green Chemical Processes of the Ministry of Education
Wuhan Institute of Technology
Wuhan 430073
People's Republic of China
;
    'Hong Zhou' ?
;
Key Laboratory for Green Chemical Processes of the Ministry of Education
Wuhan Institute of Technology
Wuhan 430073
People's Republic of China
;
data_I
_audit_creation_method     SHELXL-97
_chemical_name_systematic
;
[2-Formyl-4-methyl-6-({2-[2-(4-
nitrobenzylamino)ethylamino]ethylimino}methyl)phenolato]nickel(II)
perchlorate
;
_chemical_name_common     ?
_chemical_formula_moiety     'C20 H23 N4 Ni O4 +, Cl O4 -'
_chemical_formula_sum     'C20 H23 Cl N4 Ni O8'
_chemical_formula_iupac     '[Ni (C20 H23 N4 O4)] Cl O4'
_chemical_formula_weight     541.58
_chemical_melting_point     ?
_symmetry_cell_setting     triclinic
_symmetry_space_group_name_H-M     'P -1'
_symmetry_space_group_name_Hall     '-P 1'
loop_
    _symmetry_equiv_pos_as_xyz
    'x, y, z'
    '-x, -y, -z'
_cell_length_a     9.5240(14)
_cell_length_b     9.6423(14)
_cell_length_c     14.024(2)
_cell_angle_alpha     97.897(2)
_cell_angle_beta     109.415(3)
_cell_angle_gamma     107.453(2)
_cell_volume     1117.7(3)
_cell_formula_units_Z     2
_cell_measurement_reflns_used     3108
_cell_measurement_theta_min     2.33
_cell_measurement_theta_max     28.00
_cell_measurement_temperature     291(2)
_exptl_crystal_description     block
_exptl_crystal_colour     orange
_exptl_crystal_size_max     0.28
_exptl_crystal_size_mid     0.24
_exptl_crystal_size_min     0.22
_exptl_crystal_density_diffrn     1.609
_exptl_crystal_density_meas     ?
_exptl_crystal_density_method     'not measured'
_exptl_crystal_F_000     560
_exptl_absorpt_coefficient_mu     1.043
_exptl_absorpt_correction_type     multi-scan
_exptl_absorpt_process_details     '(SADABS; Bruker, 2000)'
_exptl_absorpt_correction_T_min     0.7389
_exptl_absorpt_correction_T_max     0.7860
_exptl_special_details     ?
_diffrn_ambient_temperature     291(2)
_diffrn_radiation_type     'MoK\a'
_diffrn_radiation_wavelength     0.71073
_diffrn_radiation_source     'sealed tube'
_diffrn_radiation_monochromator     'graphite'
_diffrn_measurement_device_type     'Bruker SMART APEX CCD'
_diffrn_measurement_method     'phi and omega scans'
_diffrn_detector_area_resol_mean     ?
_diffrn_reflns_number     6276
_diffrn_reflns_av_R_equivalents     0.0278
_diffrn_reflns_av_sigmaI/netI     0.0661
_diffrn_reflns_theta_min     2.33
_diffrn_reflns_theta_max     26.00
_diffrn_reflns_theta_full     26.00
_diffrn_measured_fraction_theta_max     0.984
_diffrn_measured_fraction_theta_full     0.984
_diffrn_reflns_limit_h_min     -11
_diffrn_reflns_limit_h_max     11
_diffrn_reflns_limit_k_min     -9
_diffrn_reflns_limit_k_max     11
_diffrn_reflns_limit_l_min     -17
_diffrn_reflns_limit_l_max     15
_diffrn_standards_number     ?
_diffrn_standards_interval_count     ?
_diffrn_standards_interval_time     ?
_diffrn_standards_decay_%     ?
_refine_special_details
;
 Refinement of F^2^ against ALL reflections.  The weighted R-factor wR and
 goodness of fit S are based on F^2^, conventional R-factors R are based
 on F, with F set to zero for negative F^2^. The threshold expression of
 F^2^ > 2sigma(F^2^) is used only for calculating R-factors(gt) etc. and is
 not relevant to the choice of reflections for refinement.  R-factors based
 on F^2^ are statistically about twice as large as those based on F, and R-
 factors based on ALL data will be even larger.
;
_reflns_number_total     4314
_reflns_number_gt     3004
_reflns_threshold_expression     I>2sigma(I)
_refine_ls_structure_factor_coef     Fsqd
_refine_ls_matrix_type     full
_refine_ls_R_factor_all     0.0847
_refine_ls_R_factor_gt     0.0600
_refine_ls_wR_factor_gt     0.1316
_refine_ls_wR_factor_ref     0.1375
_refine_ls_goodness_of_fit_ref     1.097
_refine_ls_restrained_S_all     1.097
_refine_ls_number_reflns     4314
_refine_ls_number_parameters     308
_refine_ls_number_restraints     0
_refine_ls_hydrogen_treatment     constr
_refine_ls_weighting_scheme     calc
_refine_ls_weighting_details
         'calc w=1/[\s^2^(Fo^2^)+(0.0689P)^2^+0.0812P] where P=(Fo^2^+2Fc^2^)/3'
_atom_sites_solution_hydrogens     geom
_atom_sites_solution_primary     direct
_atom_sites_solution_secondary     difmap
_refine_ls_shift/su_max     0.000
_refine_ls_shift/su_mean     0.000
_refine_diff_density_max     0.492
_refine_diff_density_min     -0.444
_refine_ls_extinction_method     none
_refine_ls_extinction_coef     ?
loop_
    _atom_type_symbol
    _atom_type_description
    _atom_type_scat_dispersion_real
    _atom_type_scat_dispersion_imag
    _atom_type_scat_source
    'C' 'C' 0.0033 0.0016
                         'International Tables Vol C Tables 4.2.6.8 and 6.1.1.4'
    'H' 'H' 0.0000 0.0000
                         'International Tables Vol C Tables 4.2.6.8 and 6.1.1.4'
    'N' 'N' 0.0061 0.0033
                         'International Tables Vol C Tables 4.2.6.8 and 6.1.1.4'
    'O' 'O' 0.0106 0.0060
                         'International Tables Vol C Tables 4.2.6.8 and 6.1.1.4'
    'Ni' 'Ni' 0.3393 1.1124
                         'International Tables Vol C Tables 4.2.6.8 and 6.1.1.4'
    'Cl' 'Cl' 0.1484 0.1585
                         'International Tables Vol C Tables 4.2.6.8 and 6.1.1.4'
_computing_data_collection     'SMART (Bruker, 2000)'
_computing_cell_refinement     'SAINT (Bruker, 2000)'
_computing_data_reduction     'SAINT (Bruker, 2000)'
_computing_structure_solution     'SHELXTL (Sheldrick, 2008)'
_computing_structure_refinement     'SHELXTL (Sheldrick, 2008)'
_computing_molecular_graphics     'SHELXTL (Sheldrick, 2008)'
_computing_publication_material     'SHELXTL (Sheldrick, 2008)'
loop_
    _atom_site_type_symbol
    _atom_site_label
    _atom_site_fract_x
    _atom_site_fract_y
    _atom_site_fract_z
    _atom_site_U_iso_or_equiv
    _atom_site_adp_type
    _atom_site_calc_flag
    _atom_site_refinement_flags
    _atom_site_occupancy
    _atom_site_symmetry_multiplicity
    _atom_site_disorder_assembly
    _atom_site_disorder_group
    C C1 0.2128(6) 0.2151(5) 0.6715(3) 0.0490(11) Uani d . 1 1 . .
    H H1 0.3112 0.2616 0.7281 0.059 Uiso calc R 1 1 . .
    C C2 0.1781(4) 0.2941(4) 0.5895(3) 0.0349(8) Uani d . 1 1 . .
    C C3 0.0262(4) 0.2311(4) 0.5055(3) 0.0361(8) Uani d . 1 1 . .
    H H3 -0.0489 0.1421 0.5039 0.043 Uiso calc R 1 1 . .
    C C4 -0.0125(4) 0.3010(4) 0.4249(3) 0.0371(8) Uani d . 1 1 . .
    C C5 0.1016(5) 0.4324(5) 0.4308(3) 0.0474(10) Uani d . 1 1 . .
    H H5 0.0762 0.4798 0.3776 0.057 Uiso calc R 1 1 . .
    C C6 0.2522(5) 0.4988(4) 0.5112(3) 0.0370(8) Uani d . 1 1 . .
    C C7 0.2919(4) 0.4294(4) 0.5956(3) 0.0328(8) Uani d . 1 1 . .
    C C8 0.3605(5) 0.6361(5) 0.5105(3) 0.0444(9) Uani d . 1 1 . .
    H H8 0.3318 0.6709 0.4510 0.053 Uiso calc R 1 1 . .
    C C9 0.5962(5) 0.8644(5) 0.5798(3) 0.0418(9) Uani d . 1 1 . .
    H H9A 0.5653 0.9445 0.6055 0.050 Uiso calc R 1 1 . .
    H H9B 0.5828 0.8606 0.5077 0.050 Uiso calc R 1 1 . .
    C C10 0.7678(5) 0.8907(5) 0.6473(3) 0.0456(10) Uani d . 1 1 . .
    H H10A 0.8073 0.8262 0.6128 0.055 Uiso calc R 1 1 . .
    H H10B 0.8365 0.9949 0.6616 0.055 Uiso calc R 1 1 . .
    C C11 0.9105(5) 0.8406(5) 0.8155(3) 0.0472(10) Uani d . 1 1 . .
    H H11A 0.9946 0.9394 0.8498 0.057 Uiso calc R 1 1 . .
    H H11B 0.9477 0.7792 0.7764 0.057 Uiso calc R 1 1 . .
    C C12 0.8651(5) 0.7671(4) 0.8951(3) 0.0400(9) Uani d . 1 1 . .
    H H12A 0.9505 0.7381 0.9362 0.048 Uiso calc R 1 1 . .
    H H12B 0.8471 0.8368 0.9422 0.048 Uiso calc R 1 1 . .
    C C13 0.6434(4) 0.5655(4) 0.9063(3) 0.0353(8) Uani d . 1 1 . .
    H H13A 0.5598 0.4680 0.8666 0.042 Uiso calc R 1 1 . .
    H H13B 0.7246 0.5495 0.9624 0.042 Uiso calc R 1 1 . .
    C C14 0.5743(4) 0.6609(4) 0.9526(3) 0.0312(7) Uani d . 1 1 . .
    C C15 0.6606(5) 0.7570(4) 1.0532(3) 0.0390(9) Uani d . 1 1 . .
    H H15 0.7632 0.7612 1.0912 0.047 Uiso calc R 1 1 . .
    C C16 0.5967(5) 0.8476(5) 1.0984(3) 0.0509(11) Uani d . 1 1 . .
    H H16 0.6567 0.9150 1.1644 0.061 Uiso calc R 1 1 . .
    C C17 0.4424(4) 0.8333(4) 1.0419(3) 0.0341(8) Uani d . 1 1 . .
    C C18 0.3494(5) 0.7342(5) 0.9422(3) 0.0424(9) Uani d . 1 1 . .
    H H18 0.2446 0.7261 0.9062 0.051 Uiso calc R 1 1 . .
    C C19 0.4163(5) 0.6489(5) 0.8986(3) 0.0496(11) Uani d . 1 1 . .
    H H19 0.3560 0.5825 0.8323 0.060 Uiso calc R 1 1 . .
    C C20 -0.1760(5) 0.2319(5) 0.3341(3) 0.0455(10) Uani d . 1 1 . .
    H H20A -0.2257 0.3053 0.3274 0.068 Uiso calc R 1 1 . .
    H H20B -0.2422 0.1461 0.3472 0.068 Uiso calc R 1 1 . .
    H H20C -0.1634 0.2008 0.2704 0.068 Uiso calc R 1 1 . .
    Cl Cl1 0.88876(12) 0.32607(11) 0.79500(8) 0.0463(3) Uani d . 1 1 . .
    N N2 0.4978(4) 0.7171(3) 0.5876(3) 0.0393(7) Uani d . 1 1 . .
    N N3 0.7633(3) 0.8528(3) 0.7458(2) 0.0307(6) Uani d . 1 1 . .
    H H3A 0.7438 0.9259 0.7817 0.037 Uiso calc R 1 1 . .
    N N4 0.7161(4) 0.6317(4) 0.8366(3) 0.0463(8) Uani d . 1 1 . .
    H H4 0.7513 0.5615 0.8131 0.056 Uiso calc R 1 1 . .
    N N5 0.3722(4) 0.9276(3) 1.0862(3) 0.0393(7) Uani d . 1 1 . .
    Ni Ni1 0.58985(5) 0.66844(6) 0.70964(4) 0.03821(17) Uani d . 1 1 . .
    O O1 0.4300(3) 0.4860(3) 0.6787(2) 0.0460(7) Uani d . 1 1 . .
    O O2 0.1258(3) 0.0957(3) 0.6725(2) 0.0457(7) Uani d . 1 1 . .
    O O3 0.4487(4) 1.0016(4) 1.1791(2) 0.0542(8) Uani d . 1 1 . .
    O O4 0.2448(3) 0.9331(3) 1.0331(2) 0.0458(7) Uani d . 1 1 . .
    O O11 0.9790(4) 0.4623(4) 0.8000(3) 0.0642(10) Uani d . 1 1 . .
    O O12 0.8093(4) 0.2515(3) 0.6896(2) 0.0553(8) Uani d . 1 1 . .
    O O13 0.9309(4) 0.2177(3) 0.8403(2) 0.0494(7) Uani d . 1 1 . .
    O O14 0.7706(4) 0.3386(3) 0.8214(3) 0.0527(8) Uani d . 1 1 . .
loop_
    _atom_site_aniso_label
    _atom_site_aniso_U_11
    _atom_site_aniso_U_22
    _atom_site_aniso_U_33
    _atom_site_aniso_U_12
    _atom_site_aniso_U_13
    _atom_site_aniso_U_23
    C1 0.057(3) 0.034(2) 0.0290(19) -0.0028(19) 0.0020(18) 0.0108(16)
    C2 0.0257(16) 0.0219(16) 0.0395(19) 0.0004(13) 0.0019(14) 0.0016(14)
    C3 0.0340(19) 0.0333(18) 0.0306(18) 0.0112(16) 0.0044(15) 0.0006(15)
    C4 0.0330(18) 0.041(2) 0.0288(17) 0.0206(16) 0.0001(14) -0.0013(15)
    C5 0.039(2) 0.048(2) 0.035(2) 0.0113(18) -0.0043(17) 0.0095(17)
    C6 0.0396(19) 0.0278(17) 0.042(2) 0.0162(15) 0.0107(16) 0.0097(15)
    C7 0.0268(16) 0.0225(16) 0.0392(19) 0.0095(14) 0.0007(14) 0.0084(14)
    C8 0.046(2) 0.038(2) 0.043(2) 0.0146(18) 0.0089(18) 0.0186(17)
    C9 0.045(2) 0.040(2) 0.036(2) 0.0135(17) 0.0109(17) 0.0121(16)
    C10 0.051(2) 0.037(2) 0.042(2) 0.0060(18) 0.0174(19) 0.0155(18)
    C11 0.041(2) 0.043(2) 0.047(2) 0.0061(18) 0.0127(18) 0.0121(18)
    C12 0.0399(19) 0.0326(18) 0.0293(18) 0.0033(16) 0.0019(15) 0.0061(14)
    C13 0.0355(19) 0.0280(17) 0.042(2) 0.0137(15) 0.0111(16) 0.0147(15)
    C14 0.0332(18) 0.0202(15) 0.0344(18) 0.0082(14) 0.0076(14) 0.0083(13)
    C15 0.046(2) 0.0255(18) 0.0349(19) 0.0162(16) 0.0035(17) 0.0025(14)
    C16 0.049(2) 0.048(2) 0.037(2) 0.014(2) 0.0058(18) -0.0099(18)
    C17 0.0376(19) 0.0390(19) 0.0334(19) 0.0109(16) 0.0239(16) 0.0147(15)
    C18 0.037(2) 0.049(2) 0.037(2) 0.0136(18) 0.0078(16) 0.0194(17)
    C19 0.039(2) 0.042(2) 0.038(2) 0.0032(18) -0.0005(17) -0.0135(17)
    C20 0.040(2) 0.046(2) 0.035(2) 0.0166(19) 0.0017(17) -0.0023(17)
    Cl1 0.0463(6) 0.0431(6) 0.0465(6) 0.0159(4) 0.0142(4) 0.0146(4)
    N2 0.0400(17) 0.0305(16) 0.0445(18) 0.0154(14) 0.0107(14) 0.0117(13)
    N3 0.0364(16) 0.0258(14) 0.0349(16) 0.0115(12) 0.0196(13) 0.0092(12)
    N4 0.0458(19) 0.0414(18) 0.0373(18) 0.0090(16) 0.0078(15) 0.0043(14)
    N5 0.0464(18) 0.0294(15) 0.0393(18) 0.0135(14) 0.0147(15) 0.0071(13)
    Ni1 0.0278(3) 0.0389(3) 0.0393(3) 0.0069(2) 0.0085(2) 0.0086(2)
    O1 0.0350(14) 0.0392(15) 0.0425(16) 0.0036(12) -0.0002(12) 0.0087(12)
    O2 0.0385(15) 0.0402(15) 0.0300(13) -0.0050(12) -0.0028(11) 0.0086(11)
    O3 0.0502(17) 0.0526(18) 0.0440(17) 0.0139(14) 0.0136(14) -0.0118(14)
    O4 0.0422(15) 0.0493(17) 0.0461(16) 0.0191(13) 0.0152(13) 0.0142(13)
    O11 0.056(2) 0.055(2) 0.0561(19) -0.0056(16) 0.0158(16) 0.0115(15)
    O12 0.0471(16) 0.0429(16) 0.0541(18) 0.0146(13) -0.0071(14) 0.0198(14)
    O13 0.0488(16) 0.0480(17) 0.0433(15) 0.0168(13) 0.0077(13) 0.0165(13)
    O14 0.0452(16) 0.0505(17) 0.063(2) 0.0222(14) 0.0182(15) 0.0161(15)
_geom_special_details
;
 All esds (except the esd in the dihedral angle between two l.s. planes)
 are estimated using the full covariance matrix.  The cell esds are taken
 into account individually in the estimation of esds in distances, angles
 and torsion angles; correlations between esds in cell parameters are only
 used when they are defined by crystal symmetry.  An approximate (isotropic)
 treatment of cell esds is used for estimating esds involving l.s. planes.
;
loop_
    _geom_bond_atom_site_label_1
    _geom_bond_atom_site_label_2
    _geom_bond_site_symmetry_2
    _geom_bond_distance
    _geom_bond_publ_flag
    C1 O2 . 1.205(5) ?
    C1 C2 . 1.466(5) ?
    C1 H1 . 0.9300 ?
    C2 C7 . 1.394(5) ?
    C2 C3 . 1.411(5) ?
    C3 C4 . 1.397(5) ?
    C3 H3 . 0.9300 ?
    C4 C5 . 1.370(6) ?
    C4 C20 . 1.522(5) ?
    C5 C6 . 1.384(5) ?
    C5 H5 . 0.9300 ?
    C6 C8 . 1.417(6) ?
    C6 C7 . 1.437(5) ?
    C7 O1 . 1.327(4) ?
    C8 N2 . 1.305(5) ?
    C8 H8 . 0.9300 ?
    C9 N2 . 1.489(5) ?
    C9 C10 . 1.513(6) ?
    C9 H9A . 0.9700 ?
    C9 H9B . 0.9700 ?
    C10 N3 . 1.487(5) ?
    C10 H10A . 0.9700 ?
    C10 H10B . 0.9700 ?
    C11 N3 . 1.468(5) ?
    C11 C12 . 1.513(6) ?
    C11 H11A . 0.9700 ?
    C11 H11B . 0.9700 ?
    C12 N4 . 1.487(5) ?
    C12 H12A . 0.9700 ?
    C12 H12B . 0.9700 ?
    C13 C14 . 1.478(5) ?
    C13 N4 . 1.483(5) ?
    C13 H13A . 0.9700 ?
    C13 H13B . 0.9700 ?
    C14 C15 . 1.392(5) ?
    C14 C19 . 1.402(5) ?
    C15 C16 . 1.400(6) ?
    C15 H15 . 0.9300 ?
    C16 C17 . 1.372(6) ?
    C16 H16 . 0.9300 ?
    C17 C18 . 1.398(5) ?
    C17 N5 . 1.465(5) ?
    C18 C19 . 1.376(6) ?
    C18 H18 . 0.9300 ?
    C19 H19 . 0.9300 ?
    C20 H20A . 0.9600 ?
    C20 H20B . 0.9600 ?
    C20 H20C . 0.9600 ?
    Cl1 O11 . 1.314(3) ?
    Cl1 O14 . 1.328(3) ?
    Cl1 O12 . 1.383(3) ?
    Cl1 O13 . 1.386(3) ?
    N2 Ni1 . 1.841(3) y
    N3 Ni1 . 1.893(3) y
    N3 H3A . 0.9100 ?
    N4 Ni1 . 1.936(4) y
    N4 H4 . 0.9100 ?
    N5 O4 . 1.216(4) ?
    N5 O3 . 1.241(4) ?
    Ni1 O1 . 1.829(3) y
loop_
    _geom_angle_atom_site_label_1
    _geom_angle_atom_site_label_2
    _geom_angle_atom_site_label_3
    _geom_angle_site_symmetry_1
    _geom_angle_site_symmetry_3
    _geom_angle
    _geom_angle_publ_flag
    O2 C1 C2 . . 126.2(4) ?
    O2 C1 H1 . . 116.9 ?
    C2 C1 H1 . . 116.9 ?
    C7 C2 C3 . . 121.0(3) ?
    C7 C2 C1 . . 120.5(3) ?
    C3 C2 C1 . . 118.4(3) ?
    C4 C3 C2 . . 120.7(3) ?
    C4 C3 H3 . . 119.6 ?
    C2 C3 H3 . . 119.6 ?
    C5 C4 C3 . . 117.6(3) ?
    C5 C4 C20 . . 121.9(3) ?
    C3 C4 C20 . . 120.5(4) ?
    C4 C5 C6 . . 124.0(4) ?
    C4 C5 H5 . . 118.0 ?
    C6 C5 H5 . . 118.0 ?
    C5 C6 C8 . . 119.4(4) ?
    C5 C6 C7 . . 118.8(3) ?
    C8 C6 C7 . . 121.7(3) ?
    O1 C7 C2 . . 118.2(3) ?
    O1 C7 C6 . . 124.0(3) ?
    C2 C7 C6 . . 117.8(3) ?
    N2 C8 C6 . . 124.6(4) ?
    N2 C8 H8 . . 117.7 ?
    C6 C8 H8 . . 117.7 ?
    N2 C9 C10 . . 105.6(3) ?
    N2 C9 H9A . . 110.6 ?
    C10 C9 H9A . . 110.6 ?
    N2 C9 H9B . . 110.6 ?
    C10 C9 H9B . . 110.6 ?
    H9A C9 H9B . . 108.8 ?
    N3 C10 C9 . . 105.2(3) ?
    N3 C10 H10A . . 110.7 ?
    C9 C10 H10A . . 110.7 ?
    N3 C10 H10B . . 110.7 ?
    C9 C10 H10B . . 110.7 ?
    H10A C10 H10B . . 108.8 ?
    N3 C11 C12 . . 105.3(3) ?
    N3 C11 H11A . . 110.7 ?
    C12 C11 H11A . . 110.7 ?
    N3 C11 H11B . . 110.7 ?
    C12 C11 H11B . . 110.7 ?
    H11A C11 H11B . . 108.8 ?
    N4 C12 C11 . . 107.6(3) ?
    N4 C12 H12A . . 110.2 ?
    C11 C12 H12A . . 110.2 ?
    N4 C12 H12B . . 110.2 ?
    C11 C12 H12B . . 110.2 ?
    H12A C12 H12B . . 108.5 ?
    C14 C13 N4 . . 113.3(3) ?
    C14 C13 H13A . . 108.9 ?
    N4 C13 H13A . . 108.9 ?
    C14 C13 H13B . . 108.9 ?
    N4 C13 H13B . . 108.9 ?
    H13A C13 H13B . . 107.7 ?
    C15 C14 C19 . . 118.7(4) ?
    C15 C14 C13 . . 120.8(3) ?
    C19 C14 C13 . . 120.4(3) ?
    C14 C15 C16 . . 121.5(4) ?
    C14 C15 H15 . . 119.2 ?
    C16 C15 H15 . . 119.2 ?
    C17 C16 C15 . . 117.5(4) ?
    C17 C16 H16 . . 121.2 ?
    C15 C16 H16 . . 121.2 ?
    C16 C17 C18 . . 122.8(4) ?
    C16 C17 N5 . . 119.0(3) ?
    C18 C17 N5 . . 118.1(3) ?
    C19 C18 C17 . . 118.5(4) ?
    C19 C18 H18 . . 120.7 ?
    C17 C18 H18 . . 120.8 ?
    C18 C19 C14 . . 120.9(4) ?
    C18 C19 H19 . . 119.6 ?
    C14 C19 H19 . . 119.6 ?
    C4 C20 H20A . . 109.5 ?
    C4 C20 H20B . . 109.5 ?
    H20A C20 H20B . . 109.5 ?
    C4 C20 H20C . . 109.5 ?
    H20A C20 H20C . . 109.5 ?
    H20B C20 H20C . . 109.5 ?
    O11 Cl1 O14 . . 107.3(2) ?
    O11 Cl1 O12 . . 106.0(2) ?
    O14 Cl1 O12 . . 102.5(2) ?
    O11 Cl1 O13 . . 129.9(2) ?
    O14 Cl1 O13 . . 105.0(2) ?
    O12 Cl1 O13 . . 103.12(18) ?
    C8 N2 C9 . . 119.4(3) ?
    C8 N2 Ni1 . . 126.6(3) ?
    C9 N2 Ni1 . . 114.0(2) ?
    C11 N3 C10 . . 115.1(3) ?
    C11 N3 Ni1 . . 109.1(2) ?
    C10 N3 Ni1 . . 108.2(2) ?
    C11 N3 H3A . . 108.1 ?
    C10 N3 H3A . . 108.1 ?
    Ni1 N3 H3A . . 108.1 ?
    C13 N4 C12 . . 112.6(3) ?
    C13 N4 Ni1 . . 121.8(3) ?
    C12 N4 Ni1 . . 109.0(3) ?
    C13 N4 H4 . . 103.8 ?
    C12 N4 H4 . . 103.8 ?
    Ni1 N4 H4 . . 103.8 ?
    O4 N5 O3 . . 122.0(3) ?
    O4 N5 C17 . . 120.8(3) ?
    O3 N5 C17 . . 117.2(3) ?
    O1 Ni1 N2 . . 96.40(13) ?
    O1 Ni1 N3 . . 176.88(13) ?
    N2 Ni1 N3 . . 86.25(13) ?
    O1 Ni1 N4 . . 90.39(14) ?
    N2 Ni1 N4 . . 171.64(15) ?
    N3 Ni1 N4 . . 86.84(14) ?
    C7 O1 Ni1 . . 126.2(2) ?
loop_
    _geom_torsion_atom_site_label_1
    _geom_torsion_atom_site_label_2
    _geom_torsion_atom_site_label_3
    _geom_torsion_atom_site_label_4
    _geom_torsion_site_symmetry_1
    _geom_torsion_site_symmetry_2
    _geom_torsion_site_symmetry_3
    _geom_torsion_site_symmetry_4
    _geom_torsion
    _geom_torsion_publ_flag
    O2 C1 C2 C7 . . . . -177.4(5) ?
    O2 C1 C2 C3 . . . . 3.6(7) ?
    C7 C2 C3 C4 . . . . 1.6(6) ?
    C1 C2 C3 C4 . . . . -179.4(4) ?
    C2 C3 C4 C5 . . . . -0.4(6) ?
    C2 C3 C4 C20 . . . . 179.6(4) ?
    C3 C4 C5 C6 . . . . 0.5(6) ?
    C20 C4 C5 C6 . . . . -179.4(4) ?
    C4 C5 C6 C8 . . . . -179.1(4) ?
    C4 C5 C6 C7 . . . . -1.8(7) ?
    C3 C2 C7 O1 . . . . 177.3(3) ?
    C1 C2 C7 O1 . . . . -1.7(6) ?
    C3 C2 C7 C6 . . . . -2.8(6) ?
    C1 C2 C7 C6 . . . . 178.2(4) ?
    C5 C6 C7 O1 . . . . -177.2(4) ?
    C8 C6 C7 O1 . . . . 0.1(6) ?
    C5 C6 C7 C2 . . . . 2.9(6) ?
    C8 C6 C7 C2 . . . . -179.8(4) ?
    C5 C6 C8 N2 . . . . 171.9(4) ?
    C7 C6 C8 N2 . . . . -5.4(7) ?
    N2 C9 C10 N3 . . . . -45.3(4) ?
    N3 C11 C12 N4 . . . . 49.4(4) ?
    N4 C13 C14 C15 . . . . -97.3(4) ?
    N4 C13 C14 C19 . . . . 86.9(4) ?
    C19 C14 C15 C16 . . . . -3.8(6) ?
    C13 C14 C15 C16 . . . . -179.7(4) ?
    C14 C15 C16 C17 . . . . 3.0(6) ?
    C15 C16 C17 C18 . . . . -0.6(6) ?
    C15 C16 C17 N5 . . . . -179.3(4) ?
    C16 C17 C18 C19 . . . . -0.8(6) ?
    N5 C17 C18 C19 . . . . 177.8(4) ?
    C17 C18 C19 C14 . . . . 0.0(6) ?
    C15 C14 C19 C18 . . . . 2.3(6) ?
    C13 C14 C19 C18 . . . . 178.2(4) ?
    C6 C8 N2 C9 . . . . -176.1(4) ?
    C6 C8 N2 Ni1 . . . . 4.6(7) ?
    C10 C9 N2 C8 . . . . -153.0(4) ?
    C10 C9 N2 Ni1 . . . . 26.4(4) ?
    C12 C11 N3 C10 . . . . -167.1(3) ?
    C12 C11 N3 Ni1 . . . . -45.2(4) ?
    C9 C10 N3 C11 . . . . 168.3(3) ?
    C9 C10 N3 Ni1 . . . . 46.0(3) ?
    C14 C13 N4 C12 . . . . 69.5(4) ?
    C14 C13 N4 Ni1 . . . . -62.8(4) ?
    C11 C12 N4 C13 . . . . -169.7(3) ?
    C11 C12 N4 Ni1 . . . . -31.3(4) ?
    C16 C17 N5 O4 . . . . 169.9(4) ?
    C18 C17 N5 O4 . . . . -8.8(5) ?
    C16 C17 N5 O3 . . . . -9.5(5) ?
    C18 C17 N5 O3 . . . . 171.8(3) ?
    C8 N2 Ni1 O1 . . . . 0.3(4) ?
    C9 N2 Ni1 O1 . . . . -179.0(3) ?
    C8 N2 Ni1 N3 . . . . 178.7(4) ?
    C9 N2 Ni1 N3 . . . . -0.6(3) ?
    C11 N3 Ni1 N2 . . . . -152.1(3) ?
    C10 N3 Ni1 N2 . . . . -26.2(3) ?
    C11 N3 Ni1 N4 . . . . 23.2(3) ?
    C10 N3 Ni1 N4 . . . . 149.1(3) ?
    C13 N4 Ni1 O1 . . . . -42.5(3) ?
    C12 N4 Ni1 O1 . . . . -176.3(3) ?
    C13 N4 Ni1 N3 . . . . 138.9(3) ?
    C12 N4 Ni1 N3 . . . . 5.1(3) ?
    C2 C7 O1 Ni1 . . . . -174.5(3) ?
    C6 C7 O1 Ni1 . . . . 5.7(6) ?
    N2 Ni1 O1 C7 . . . . -5.3(4) ?
    N4 Ni1 O1 C7 . . . . 179.6(3) ?
