# Supplementary material for: [2-Formyl-4-methyl-6-({2-[2-(4-nitro­benzyl­amino)­ethyl­amino]­ethyl­imino}­meth­yl)phenolato]nickel(II) perchlorate
Source: Acta Crystallogr Sect E Struct Rep Online. 2012 May 12;68(Pt 6):m766. doi: 10.1107/S1600536812021058 (PMC3379101; doi:10.1107/S1600536812021058)
Supplement: Supplementary file 2 [file e-68-0m766-Isup2.hkl]

# 
# h,k,l, Fc-squared, Fo-squared, sigma(Fo-squared) and status flag 
# 
data_I
_shelx_title ' 111024WY_0m in P-1' 
_shelx_refln_list_code          4 
_shelx_F_calc_maximum      238.94 
_exptl_crystal_F_000       560.00 
_reflns_d_resolution_high  0.8107 
 
loop_ 
 _symmetry_equiv_pos_as_xyz 
 'x, y, z' 
 '-x, -y, -z' 
 
_cell_length_a     9.5240 
_cell_length_b     9.6423 
_cell_length_c    14.0236 
_cell_angle_alpha  97.897 
_cell_angle_beta  109.415 
_cell_angle_gamma 107.453 
 
_shelx_F_squared_multiplier     1.000 
 
loop_ 
 _refln_index_h 
 _refln_index_k 
 _refln_index_l 
 _refln_F_squared_calc 
 _refln_F_squared_meas 
 _refln_F_squared_sigma 
 _refln_observed_status 
   1   0   0     1473.18     1580.09     20.86 o 
   2   0   0       11.10       41.38     28.43 o 
   3   0   0       71.24       68.90      1.66 o 
   4   0   0     1018.78     1084.80     20.13 o 
   5   0   0     1901.06     1929.52    105.99 o 
   6   0   0     2080.66     2174.31     19.08 o 
   7   0   0      298.15      280.35     27.27 o 
   8   0   0       30.03       46.14      8.75 o 
   9   0   0       42.13       41.32     27.25 o 
  10   0   0       91.55      102.23     13.50 o 
 -10   1   0        1.57        2.78      9.19 o 
  -9   1   0      130.37      123.67      9.12 o 
  -8   1   0      724.04      666.84     12.58 o 
  -7   1   0      772.10      721.04     34.34 o 
  -6   1   0       82.76      133.78     18.33 o 
  -5   1   0       25.17       27.16     34.71 o 
  -4   1   0      226.50      207.37     49.51 o 
  -3   1   0       37.56       63.23     21.09 o 
  -2   1   0     5291.13     4970.65      5.40 o 
  -1   1   0     2102.04     1975.33      2.05 o 
   1   1   0      400.25      443.25     34.21 o 
   2   1   0     1330.31     1267.99      2.59 o 
   3   1   0     2408.85     2390.96     19.32 o 
   4   1   0     1073.91     1168.21     83.71 o 
   5   1   0      264.28      251.26      8.69 o 
   6   1   0       44.40       62.65     27.03 o 
   7   1   0        0.32        0.00      1.26 o 
   8   1   0      324.33      329.08      5.86 o 
   9   1   0      154.31      146.89     21.31 o 
 -10   2   0       33.74       41.04     21.40 o 
  -9   2   0      327.85      335.69     20.24 o 
  -8   2   0      310.53      281.91     25.64 o 
  -7   2   0        2.03        3.73      6.54 o 
  -6   2   0       18.23       37.35     13.79 o 
  -5   2   0      982.68     1025.42     41.08 o 
  -4   2   0     1750.00     1653.73     96.41 o 
  -3   2   0      182.05      198.12     18.15 o 
  -2   2   0     4451.78     4328.56      8.28 o 
  -1   2   0      175.52      220.27     47.09 o 
   0   2   0     8636.78     8380.27     48.02 o 
   1   2   0     1137.79     1147.90     12.41 o 
   2   2   0     4180.10     4182.55     17.54 o 
   3   2   0     1022.17      971.13     10.45 o 
   4   2   0       40.02       42.67     22.49 o 
   5   2   0       18.94       16.03      9.13 o 
   6   2   0        2.14        6.54     24.27 o 
   7   2   0       25.70       27.47      3.10 o 
   8   2   0      407.03      416.62     18.84 o 
   9   2   0      100.67      100.50     41.41 o 
 -10   3   0      109.89      195.98     55.37 o 
  -9   3   0       50.77       66.82     30.52 o 
  -8   3   0        0.55        3.82      9.12 o 
  -7   3   0      200.24      231.43     13.21 o 
  -6   3   0      724.03      744.74     42.71 o 
  -5   3   0      215.93      218.87      4.93 o 
  -4   3   0      855.08      840.31      4.00 o 
  -3   3   0        0.31       17.96     52.30 o 
  -2   3   0     1319.00     1432.24     24.10 o 
  -1   3   0      314.34      332.70     16.91 o 
   0   3   0     1742.06     1940.24     40.39 o 
   1   3   0     4903.72     4868.09     32.60 o 
   2   3   0        2.04       78.88     14.68 o 
   3   3   0      106.05      113.94      3.04 o 
   4   3   0      700.99      643.15     15.14 o 
   5   3   0      169.97      156.94      5.93 o 
   6   3   0       12.06        7.93      2.57 o 
   7   3   0      214.75      199.42     32.20 o 
   8   3   0        7.27       15.17     41.78 o 
 -11   4   0        0.68        1.30      9.68 o 
 -10   4   0       62.86       68.86     15.54 o 
  -9   4   0      319.13      306.90     26.99 o 
  -8   4   0      261.12      282.06     14.14 o 
  -7   4   0        1.45        4.93      2.14 o 
  -6   4   0     1717.80     1576.76     31.92 o 
  -5   4   0       10.99       14.74     17.39 o 
  -4   4   0       89.84      207.70     51.83 o 
  -3   4   0      346.42      428.71     33.04 o 
  -2   4   0      194.17      251.35     43.27 o 
  -1   4   0       29.73       48.14     14.90 o 
   0   4   0       28.08       92.19     30.66 o 
   1   4   0     2368.84     2495.90     41.60 o 
   2   4   0      997.27     1010.31     11.87 o 
   3   4   0      785.21      769.69     18.39 o 
   4   4   0     1739.62     1621.84     32.19 o 
   5   4   0      105.72      188.02     28.36 o 
   6   4   0      366.70      374.09     25.59 o 
   7   4   0      104.11      108.41     15.82 o 
   8   4   0      357.79      365.81      5.86 o 
 -11   5   0      129.77      148.98     28.29 o 
 -10   5   0       33.98       50.44     24.19 o 
  -9   5   0      129.36      158.85     35.45 o 
  -8   5   0     1163.41     1119.39      8.65 o 
  -7   5   0        2.16       29.03     32.48 o 
  -6   5   0       21.81       25.13     12.93 o 
  -5   5   0     1223.23     1418.66     36.48 o 
  -4   5   0     1496.46     1416.42      8.75 o 
  -3   5   0        5.43        9.96     37.69 o 
  -2   5   0      616.69      587.67      6.71 o 
  -1   5   0        8.74       16.38      3.07 o 
   0   5   0     1781.41     1718.05     44.71 o 
   1   5   0      512.83      559.15     31.60 o 
   2   5   0      849.53      865.38     27.59 o 
   3   5   0      233.28      256.01     31.84 o 
   4   5   0       92.32      138.24     12.02 o 
   5   5   0        0.08        0.00      1.86 o 
   6   5   0      419.81      438.49     29.69 o 
   7   5   0      147.33      112.69      0.09 o 
 -10   6   0      195.24      229.67     18.52 o 
  -9   6   0      120.40      103.57     25.13 o 
  -8   6   0        4.48       22.61     18.52 o 
  -7   6   0     1170.60     1077.04     42.25 o 
  -6   6   0     3113.43     2975.60     26.80 o 
  -5   6   0      491.48      422.57      0.19 o 
  -4   6   0        6.28       25.22     19.08 o 
  -3   6   0      329.25      346.21     20.55 o 
  -2   6   0     1484.97     1596.66     29.16 o 
  -1   6   0     2581.63     2546.88     21.96 o 
   0   6   0     1044.01     1054.94     15.09 o 
   1   6   0      195.08      232.48     16.86 o 
   2   6   0      298.15      289.45     14.70 o 
   3   6   0        0.65        2.74      4.04 o 
   4   6   0      270.44      236.48      5.03 o 
   5   6   0      194.28      186.42      7.77 o 
   6   6   0      506.13      512.84     37.60 o 
 -10   7   0        1.86        5.30      6.23 o 
  -9   7   0      239.35      237.39     21.40 o 
  -8   7   0      181.84      246.04     53.88 o 
  -7   7   0       32.23      105.43     33.13 o 
  -6   7   0      962.39      900.61     30.80 o 
  -5   7   0       90.56      140.80     28.85 o 
  -4   7   0      297.96      326.55     15.02 o 
  -3   7   0       93.90       95.67     22.38 o 
  -2   7   0      602.80      613.99     52.67 o 
  -1   7   0        2.95        6.61      9.96 o 
   0   7   0      266.23      268.72     20.52 o 
   1   7   0        0.10        2.49     14.17 o 
   2   7   0      693.80      652.06      7.77 o 
   3   7   0      114.04      139.17     24.01 o 
   4   7   0      413.26      434.58     31.08 o 
   5   7   0       88.57      136.79     20.47 o 
 -10   8   0      273.80      236.92      2.23 o 
  -9   8   0        4.83       18.43     11.35 o 
  -8   8   0      316.20      360.32     51.83 o 
  -7   8   0       45.01       47.74      2.88 o 
  -6   8   0      125.34      168.15     29.22 o 
  -5   8   0       11.90       30.46     14.82 o 
  -4   8   0      635.66      598.45     34.80 o 
  -3   8   0      166.85      192.63     51.27 o 
  -2   8   0      129.98      223.43     44.95 o 
  -1   8   0        2.40        8.58      6.14 o 
   0   8   0       56.85       57.22     11.24 o 
   1   8   0        2.74       41.47     28.00 o 
   2   8   0      412.48      441.74     41.69 o 
   3   8   0       39.92       50.72     41.22 o 
   4   8   0        6.85        5.86     28.57 o 
  -9   9   0       56.93       53.32      0.65 o 
  -8   9   0        9.49        6.51      3.82 o 
  -7   9   0        9.91       12.10     16.66 o 
  -6   9   0      239.96      251.07     28.85 o 
  -5   9   0      196.83      201.19     32.01 o 
  -4   9   0      214.83      189.56      0.84 o 
  -3   9   0       13.77       11.45      6.23 o 
  -2   9   0       14.80       13.44      1.77 o 
  -1   9   0        4.53       21.12     35.92 o 
   0   9   0      535.35      553.23     29.87 o 
   1   9   0        0.57       17.96      9.31 o 
   2   9   0       56.60       66.44     48.39 o 
   3   9   0        5.29       11.07     16.19 o 
  -7  10   0        3.58       30.90     37.32 o 
  -6  10   0      226.31      210.87     11.82 o 
  -5  10   0       20.60       23.64     11.54 o 
  -2  10   0      424.25      355.76     19.73 o 
  -1  10   0      259.19      274.33     41.60 o 
   0  10   0      126.37      122.18     15.82 o 
   1  10   0        3.07        2.33      7.63 o 
  -4  11   0        0.70       26.24     26.71 o 
  -3  11   0       61.31       50.06     31.17 o 
  -2  11   0      100.12       98.08     22.52 o 
  -1  11   0       11.54       14.33     39.74 o 
   0 -11   1        4.94       16.56     11.82 o 
   1 -11   1       39.24       43.64      7.63 o 
   2 -11   1       16.93       32.66     35.83 o 
   6 -11   1        0.37        7.35     38.90 o 
   7 -11   1      120.94      149.08     37.60 o 
  -2 -10   1       41.02       47.74     27.36 o 
  -1 -10   1      277.57      320.40     29.69 o 
   0 -10   1       30.07       31.83     20.29 o 
   1 -10   1        4.56       21.03     12.28 o 
   2 -10   1       30.80       39.27     28.48 o 
   3 -10   1       14.48       24.19     52.58 o 
   4 -10   1      328.04      283.36     54.53 o 
   5 -10   1      248.59      257.12     12.93 o 
   6 -10   1        0.68       16.47     25.03 o 
   7 -10   1       19.27       41.78     36.11 o 
  -3  -9   1       99.42      141.73     14.52 o 
  -2  -9   1      146.65      225.48     53.60 o 
  -1  -9   1       13.27       26.52     22.24 o 
   0  -9   1       30.79       30.14     11.55 o 
   1  -9   1        3.39        2.33      7.91 o 
   2  -9   1       33.01       29.03      9.31 o 
   3  -9   1     1024.57      941.27      4.75 o 
   4  -9   1       70.87       71.00     11.35 o 
   5  -9   1      504.78      492.92     53.88 o 
   6  -9   1        7.83        9.68     20.01 o 
   8  -9   1        2.27        7.07     22.71 o 
   9  -9   1       21.54       35.73     17.68 o 
  -4  -8   1       21.59       43.36     38.25 o 
  -3  -8   1      465.50      486.20     34.18 o 
  -2  -8   1       14.34       13.38     12.19 o 
  -1  -8   1      161.10      139.08      5.48 o 
   0  -8   1        0.54       25.74     34.82 o 
   1  -8   1      888.40      775.73     12.10 o 
   2  -8   1        4.29       36.85     43.92 o 
   3  -8   1      638.68      649.07     50.06 o 
   4  -8   1       43.10       59.56     23.26 o 
   5  -8   1      368.93      344.52     10.47 o 
   6  -8   1      249.11      216.73      1.95 o 
   7  -8   1      666.08      598.92      9.03 o 
   8  -8   1       21.72       38.80     40.95 o 
   9  -8   1       51.93       59.00     24.75 o 
  10  -8   1       77.16       89.89     42.90 o 
  -5  -7   1      187.65      173.47     10.06 o 
  -4  -7   1      236.79      294.29     22.43 o 
  -3  -7   1       31.49       37.13     10.51 o 
  -2  -7   1      100.74      153.23     35.92 o 
  -1  -7   1      278.14      287.53      5.12 o 
   0  -7   1       15.28       52.67     29.59 o 
   1  -7   1      823.73      841.33     33.97 o 
   2  -7   1        7.14       13.03     28.94 o 
   3  -7   1      128.31      193.75     25.87 o 
   4  -7   1        1.50       21.27     20.75 o 
   5  -7   1      785.87      963.14     23.82 o 
   6  -7   1        2.13        3.35     46.81 o 
   7  -7   1        0.67        5.12     41.50 o 
   8  -7   1        0.31        2.98     50.34 o 
   9  -7   1       25.96       30.15     34.15 o 
  10  -7   1        3.73        4.47      5.03 o 
  -7  -6   1        3.08       16.56      7.44 o 
  -6  -6   1        0.57        4.84     22.43 o 
  -5  -6   1        5.84        4.23      2.99 o 
  -4  -6   1       33.40       31.30      1.12 o 
  -3  -6   1       65.52      135.97     24.10 o 
  -2  -6   1       38.08       77.18     28.62 o 
  -1  -6   1      951.42      905.66     16.29 o 
   0  -6   1        2.08       14.14     15.45 o 
   1  -6   1       19.68       16.56      1.21 o 
   2  -6   1      434.58      399.35     11.82 o 
   3  -6   1     2517.25     2532.58     22.00 o 
   4  -6   1       28.33       41.97     10.14 o 
   5  -6   1      863.96      913.45     20.84 o 
   6  -6   1       36.10       35.18     12.66 o 
   7  -6   1     1570.53     1592.40     12.66 o 
   8  -6   1      294.44      252.93      5.03 o 
   9  -6   1       44.47       36.11      2.05 o 
  10  -6   1       11.75       10.05     12.10 o 
  -7  -5   1       26.28       34.34      8.38 o 
  -6  -5   1       59.48       65.88     17.59 o 
  -5  -5   1      288.48      360.28     31.82 o 
  -4  -5   1      348.91      297.89      5.63 o 
  -3  -5   1      594.57      609.43     19.74 o 
  -2  -5   1      125.53      199.59     31.66 o 
  -1  -5   1       57.41      117.62     51.74 o 
   0  -5   1      451.35      479.81     23.20 o 
   1  -5   1      652.63      576.79     26.94 o 
   2  -5   1        3.18       32.94     32.85 o 
   3  -5   1      452.83      469.94      2.70 o 
   4  -5   1      545.52      586.73     30.34 o 
   5  -5   1     1327.95     1276.47      4.56 o 
   6  -5   1      616.41      573.70     15.82 o 
   7  -5   1      472.93      443.51     18.24 o 
   8  -5   1      200.26      208.36     10.79 o 
   9  -5   1        8.83       18.52     14.98 o 
  10  -5   1        2.29        1.49      0.65 o 
  -8  -4   1       57.96       59.84      3.54 o 
  -7  -4   1       92.75      123.49     52.39 o 
  -6  -4   1       43.51       42.53     42.25 o 
  -5  -4   1       40.98       73.51     35.07 o 
  -4  -4   1       25.79       19.01     16.52 o 
  -3  -4   1      968.28      895.32      5.59 o 
  -2  -4   1     2034.32     1900.03     23.32 o 
  -1  -4   1     2727.17     2758.47     92.64 o 
   0  -4   1       36.84       51.46     31.17 o 
   1  -4   1     1950.46     1966.53     30.62 o 
   2  -4   1      311.73      390.56     45.97 o 
   3  -4   1     1730.13     1902.18     42.81 o 
   4  -4   1      109.12      166.11     38.71 o 
   5  -4   1     2732.98     2575.17     14.14 o 
   6  -4   1      232.14      276.19     36.48 o 
   7  -4   1       97.46       83.38     18.70 o 
   8  -4   1       43.78       65.70     31.45 o 
   9  -4   1      269.25      293.04     20.01 o 
  10  -4   1       94.21       90.92      6.33 o 
  -9  -3   1       41.70       46.44     47.83 o 
  -8  -3   1       66.68       76.03     54.07 o 
  -7  -3   1      778.40      801.32     46.16 o 
  -6  -3   1      928.26      881.47     13.26 o 
  -5  -3   1       29.15       27.21      6.79 o 
  -4  -3   1      633.02      627.28     24.50 o 
  -3  -3   1      918.25     1020.44     37.71 o 
  -2  -3   1     4510.11     4173.26     17.59 o 
  -1  -3   1     4882.69     4770.95     45.78 o 
   0  -3   1      388.14      361.25      0.65 o 
   1  -3   1     4805.72     4770.03     29.35 o 
   2  -3   1      431.77      452.91     37.04 o 
   3  -3   1     2834.71     2883.19     46.44 o 
   4  -3   1     4551.17     4304.18     11.82 o 
   5  -3   1      161.79      194.02     21.40 o 
   6  -3   1        5.67        7.91      7.63 o 
   7  -3   1      472.05      508.93     51.27 o 
   8  -3   1      329.62      331.75     21.78 o 
   9  -3   1      406.38      388.70     31.73 o 
  10  -3   1      202.20      245.11     34.52 o 
  -9  -2   1      377.51      370.46     23.82 o 
  -8  -2   1       10.03       30.78     23.28 o 
  -7  -2   1        4.84        3.74      3.18 o 
  -6  -2   1     1169.85     1226.70     51.18 o 
  -5  -2   1       43.40       68.21     20.22 o 
  -4  -2   1     2803.67     2747.06     56.59 o 
  -3  -2   1     3659.96     3395.82    100.02 o 
  -2  -2   1     2317.33     2299.26     64.38 o 
  -1  -2   1     3797.82     3707.96     18.52 o 
   0  -2   1      377.25      422.20     45.04 o 
   1  -2   1     5958.29     5859.26     37.60 o 
   2  -2   1      371.55      436.35     14.89 o 
   3  -2   1      282.36      301.69     17.68 o 
   4  -2   1     1780.71     1762.69      9.58 o 
   5  -2   1        6.58       28.01     40.85 o 
   6  -2   1      191.24      184.16     36.94 o 
   7  -2   1     1540.88     1518.88      6.79 o 
   8  -2   1      338.97      408.34     51.18 o 
   9  -2   1      242.67      256.84     13.12 o 
  10  -2   1       23.12       27.17     27.36 o 
 -10  -1   1        5.99        7.90     15.38 o 
  -9  -1   1       94.79       95.54      8.57 o 
  -8  -1   1       40.30       34.92     16.90 o 
  -7  -1   1      356.24      322.70     36.52 o 
  -6  -1   1      557.07      500.72     21.08 o 
  -5  -1   1     2714.29     2472.88     53.92 o 
  -4  -1   1      272.30      272.86     16.34 o 
  -3  -1   1      211.77      189.87     10.59 o 
  -2  -1   1        9.78       37.11     14.56 o 
  -1  -1   1     5418.08     5176.78     34.15 o 
   0  -1   1     4197.69     4099.17     21.59 o 
   1  -1   1     9836.01     9403.53     26.80 o 
   2  -1   1     1211.33     1181.92     31.83 o 
   3  -1   1      633.22      702.70     28.13 o 
   4  -1   1      375.10      387.95     24.23 o 
   5  -1   1        3.94       27.28     14.51 o 
   6  -1   1      715.36      652.49     25.17 o 
   7  -1   1      166.17      182.49     36.83 o 
   8  -1   1       18.22       21.53      6.42 o 
   9  -1   1       99.09      107.68     25.31 o 
  10  -1   1       39.11       36.57      6.79 o 
 -10   0   1        1.21       10.84     34.81 o 
  -9   0   1        2.19        5.03     11.70 o 
  -8   0   1       25.03       43.95     33.29 o 
  -7   0   1     1169.34     1287.02     33.31 o 
  -6   0   1        9.68       20.77     13.20 o 
  -5   0   1      460.09      522.83     28.05 o 
  -4   0   1      881.06      851.68     18.06 o 
  -3   0   1     6259.70     6084.17     40.07 o 
  -2   0   1        3.84       31.63     23.41 o 
  -1   0   1     3079.21     3079.64     32.57 o 
   1   0   1    14125.92    14137.31     56.29 o 
   2   0   1       39.54       43.83     14.30 o 
   3   0   1     1090.24     1218.74     30.61 o 
   4   0   1       12.60       57.60      9.46 o 
   5   0   1     1464.50     1520.52      6.57 o 
   6   0   1      166.93      161.65      4.27 o 
   7   0   1      436.79      437.54     18.44 o 
   8   0   1       16.84       32.02     16.31 o 
   9   0   1      216.37      301.18     28.80 o 
  10   0   1      223.14      234.66      7.96 o 
 -10   1   1      160.83      150.75     27.32 o 
  -9   1   1      223.27      247.90     22.11 o 
  -8   1   1       47.25       59.93     14.81 o 
  -7   1   1       18.87       47.46     33.85 o 
  -6   1   1       13.78       37.07     21.56 o 
  -5   1   1     1259.73     1254.71     23.59 o 
  -4   1   1       65.79      104.59     17.73 o 
  -3   1   1     2601.93     2586.57     23.82 o 
  -2   1   1     2428.77     2598.43     38.21 o 
  -1   1   1      495.02      512.72     27.50 o 
   0   1   1      240.07      294.28     29.13 o 
   1   1   1     6671.53     6349.66     43.10 o 
   2   1   1       32.72       36.48     16.85 o 
   3   1   1      245.06      228.76     14.56 o 
   4   1   1       29.06       28.86      2.26 o 
   5   1   1      500.76      504.72     18.49 o 
   6   1   1      152.71      196.59     12.92 o 
   7   1   1      762.71      675.33      3.48 o 
   8   1   1       95.37       85.69      5.65 o 
   9   1   1        0.94        3.24     18.75 o 
 -11   2   1       20.10       53.97     50.16 o 
 -10   2   1       14.45       31.15     11.18 o 
  -9   2   1      241.81      222.91      5.24 o 
  -8   2   1       56.33       48.43      7.07 o 
  -7   2   1     1019.89      945.64      8.10 o 
  -6   2   1       26.39       43.83     19.14 o 
  -5   2   1     1771.97     1978.05     38.16 o 
  -4   2   1        0.86        8.07     30.42 o 
  -3   2   1       51.74       54.90     44.39 o 
  -2   2   1     4159.16     4098.71     26.52 o 
  -1   2   1    10812.14    10203.45      6.05 o 
   0   2   1      436.85      489.79     17.50 o 
   1   2   1      953.92     1133.79     19.00 o 
   2   2   1      702.59      627.88     26.71 o 
   3   2   1     1144.82     1125.79     14.94 o 
   4   2   1      142.35      135.43     10.80 o 
   5   2   1     2014.51     1838.34     65.43 o 
   6   2   1       10.81       16.92      8.15 o 
   7   2   1        4.17        6.62      4.30 o 
   8   2   1        1.19        4.19     17.19 o 
   9   2   1      145.08      159.78     29.41 o 
 -11   3   1        1.43        0.74      1.77 o 
 -10   3   1       33.15       41.04      6.61 o 
  -9   3   1      131.57      136.89     19.17 o 
  -8   3   1      433.13      431.04     24.94 o 
  -7   3   1        3.77        2.42      9.40 o 
  -6   3   1      155.84      161.88     20.03 o 
  -5   3   1        2.25        4.65      9.96 o 
  -4   3   1      760.15      991.71     32.10 o 
  -3   3   1     2129.62     2167.12     18.70 o 
  -2   3   1     2304.93     2369.61     36.85 o 
  -1   3   1      206.85      278.08     27.64 o 
   0   3   1       16.58       25.16      5.12 o 
   1   3   1      352.69      372.16     12.43 o 
   2   3   1     1389.10     1415.42     22.41 o 
   3   3   1     1717.23     1747.23     74.38 o 
   4   3   1      661.18      622.33     33.06 o 
   5   3   1      128.87      182.39     16.76 o 
   6   3   1        2.09       10.80      5.97 o 
   7   3   1      334.06      306.16     23.92 o 
   8   3   1       13.45       80.68     42.81 o 
 -11   4   1      137.83      124.88     33.50 o 
 -10   4   1      213.14      212.92     14.70 o 
  -9   4   1      288.33      331.56     33.22 o 
  -8   4   1      199.44      202.49     12.10 o 
  -7   4   1       38.06       39.83     17.68 o 
  -6   4   1       28.47       37.50     38.53 o 
  -5   4   1     1609.53     1622.17     43.83 o 
  -4   4   1      151.59      192.07     52.39 o 
  -3   4   1        3.52        9.21     19.91 o 
  -2   4   1      125.33      125.84     16.30 o 
  -1   4   1      113.80      112.88      5.40 o 
   0   4   1      400.64      408.89     29.92 o 
   1   4   1     7186.25     6705.10     25.04 o 
   2   4   1     2219.72     2028.56     37.00 o 
   3   4   1       50.34       54.57     11.21 o 
   4   4   1     1222.96     1152.86     19.13 o 
   5   4   1      924.89      850.49     12.80 o 
   6   4   1      378.11      305.23     19.91 o 
   7   4   1      710.01      658.94     20.47 o 
 -11   5   1      147.71      133.26      2.33 o 
 -10   5   1       21.34       56.11     55.56 o 
  -9   5   1       60.71       75.66      6.14 o 
  -8   5   1      286.88      315.37     53.14 o 
  -7   5   1     1145.81     1364.50     43.18 o 
  -6   5   1     1176.45     1159.87     25.68 o 
  -5   5   1      887.22      866.27     30.34 o 
  -4   5   1        5.28       27.73     23.08 o 
  -3   5   1       93.47       90.36      8.38 o 
  -2   5   1      600.62      630.74     21.42 o 
  -1   5   1     2289.65     2214.78     77.23 o 
   0   5   1     3187.64     2809.54     57.13 o 
   1   5   1      241.36      209.86     12.70 o 
   2   5   1       28.85       29.18      4.19 o 
   3   5   1        1.23        4.53      4.22 o 
   4   5   1       48.38       57.31     13.85 o 
   5   5   1      664.16      621.78     26.24 o 
   6   5   1       40.03       45.41     12.93 o 
 -11   6   1        0.07        1.49     13.87 o 
 -10   6   1      166.09      160.90      9.31 o 
  -9   6   1       80.56      110.18      8.65 o 
  -8   6   1        3.39       17.12     17.77 o 
  -7   6   1      607.42      667.31     34.39 o 
  -6   6   1      603.47      575.28     12.84 o 
  -5   6   1       36.71       46.44     18.80 o 
  -4   6   1        5.68       16.10      6.89 o 
  -3   6   1      145.19      164.62     23.12 o 
  -2   6   1        2.28       15.72     29.82 o 
  -1   6   1     1654.97     1587.70     47.69 o 
   0   6   1        0.57        5.83     25.33 o 
   1   6   1      669.25      662.63     18.96 o 
   2   6   1       94.33      158.18     24.33 o 
   3   6   1      907.99      827.72     42.57 o 
   4   6   1      266.69      235.76      9.77 o 
   5   6   1        2.76        7.17     35.36 o 
 -10   7   1      119.32      110.92     34.62 o 
  -9   7   1      324.99      362.55     30.43 o 
  -8   7   1        4.11        6.79     19.36 o 
  -7   7   1        0.00        5.77     43.27 o 
  -6   7   1      112.80      155.03     42.53 o 
  -5   7   1      164.79      202.12     34.25 o 
  -4   7   1       13.78       26.54     33.24 o 
  -3   7   1       78.28      113.13     15.17 o 
  -2   7   1        0.44        1.02     15.63 o 
  -1   7   1       17.08       19.86      3.80 o 
   0   7   1      178.15      176.71     25.03 o 
   1   7   1      550.11      500.27     15.54 o 
   2   7   1       74.95       87.57      4.37 o 
   3   7   1       32.40       32.57      3.72 o 
   4   7   1       15.54       41.60     44.02 o 
   5   7   1       68.85       68.02     20.75 o 
 -10   8   1       55.47       70.91     49.69 o 
  -9   8   1       32.03       31.73     36.11 o 
  -8   8   1      194.13      281.78     48.20 o 
  -7   8   1      638.98      552.95      0.37 o 
  -6   8   1       60.56       63.09      1.21 o 
  -5   8   1      491.08      466.77     17.77 o 
  -4   8   1       39.74       67.28     29.87 o 
  -3   8   1      132.18      249.67     55.37 o 
  -2   8   1      215.57      172.32     50.53 o 
  -1   8   1      476.97      426.85      0.37 o 
   0   8   1       56.58       98.18     29.87 o 
   1   8   1      170.44      214.22     25.87 o 
   2   8   1       15.43       12.75     29.13 o 
   3   8   1      160.55      258.05     43.27 o 
   4   8   1       60.06       70.72     27.82 o 
  -9   9   1       25.48       24.38      4.19 o 
  -8   9   1        1.56       13.59     15.26 o 
  -7   9   1      266.90      305.88     27.92 o 
  -6   9   1       17.43       30.34     27.82 o 
  -5   9   1        4.86        3.44      3.82 o 
  -3   9   1      347.13      372.79     50.44 o 
  -2   9   1        3.19       28.75     28.66 o 
  -1   9   1      269.68      268.75     10.98 o 
   0   9   1       28.29       24.94      0.37 o 
   1   9   1      361.08      349.71     47.55 o 
   2   9   1      103.25      118.18     29.13 o 
   3   9   1      165.77      250.04     48.76 o 
  -4  10   1       19.35       37.97     51.83 o 
  -3  10   1       24.56       32.76     15.17 o 
  -2  10   1       48.65       49.04      2.88 o 
  -1  10   1       23.31       39.08     14.05 o 
   0  10   1      240.57      255.26     34.06 o 
   1  10   1      325.25      317.33     25.68 o 
  -6  11   1      105.09      131.12     10.98 o 
  -5  11   1      288.18      301.97     21.96 o 
  -4  11   1        3.48        4.56      4.65 o 
  -3  11   1       20.98       26.71     12.93 o 
  -2  11   1        1.12       16.01     34.25 o 
  -1  11   1      103.76      111.67     26.43 o 
   0 -11   2       70.21      131.86     36.76 o 
   1 -11   2       28.94       43.27     51.27 o 
   3 -11   2       27.24       30.71     26.15 o 
   4 -11   2      245.21      280.66     40.39 o 
   5 -11   2       66.40      102.92     40.11 o 
   6 -11   2       47.40       49.04     13.49 o 
   7 -11   2       19.15       26.06     22.15 o 
  -2 -10   2      100.89       90.45     16.94 o 
  -1 -10   2        2.73       20.75      8.00 o 
   0 -10   2       18.45       26.33     12.56 o 
   1 -10   2       15.87       21.03     16.84 o 
   2 -10   2       17.28       53.41     50.16 o 
   3 -10   2       33.65      119.95     48.02 o 
   4 -10   2      754.21      665.55     50.44 o 
   5 -10   2        1.62        5.30      5.49 o 
   6 -10   2        0.61        4.47     27.73 o 
   7 -10   2       14.36       11.73      2.98 o 
  -4  -9   2      105.51      151.22     16.56 o 
  -3  -9   2        0.53        8.56      3.35 o 
  -2  -9   2      126.31      119.72     20.54 o 
  -1  -9   2       62.38       68.44      8.53 o 
   0  -9   2      321.06      291.36     36.66 o 
   1  -9   2       15.25       69.42     13.03 o 
   2  -9   2       98.18      103.57      5.96 o 
   3  -9   2       40.03       39.27      1.58 o 
   4  -9   2       13.73        8.10      8.28 o 
   5  -9   2        1.62        3.72     29.41 o 
   6  -9   2      292.11      326.54     38.99 o 
   8  -9   2       49.38       68.58     26.89 o 
   9  -9   2        1.96        8.19     33.59 o 
  -5  -8   2       73.91       94.64     42.90 o 
  -4  -8   2       24.74       31.49      5.41 o 
  -3  -8   2       56.98       57.09      7.15 o 
  -2  -8   2      205.45      214.43     17.68 o 
  -1  -8   2       41.67       87.29     15.33 o 
   0  -8   2      233.36      274.33     39.92 o 
   1  -8   2      262.11      334.26     33.13 o 
   2  -8   2      264.71      288.94     12.75 o 
   3  -8   2      207.42      240.74     29.22 o 
   4  -8   2      687.38      610.55      3.16 o 
   5  -8   2       41.51       56.33     15.26 o 
   6  -8   2        1.73        0.74     10.89 o 
   7  -8   2       72.16      107.30     47.74 o 
   8  -8   2       55.00       61.79     28.66 o 
   9  -8   2       17.37       16.94      9.68 o 
  -6  -7   2       37.27       33.04     38.06 o 
  -5  -7   2       31.59       42.06     12.19 o 
  -4  -7   2      174.31      160.80      9.67 o 
  -3  -7   2       39.11       42.64      7.30 o 
  -2  -7   2      546.27      474.62     18.75 o 
  -1  -7   2      173.74      194.58     29.78 o 
   0  -7   2      104.26      114.46     19.26 o 
   1  -7   2        6.84       10.14      3.35 o 
   2  -7   2     1544.88     1575.37     14.33 o 
   3  -7   2      106.52      116.55     31.70 o 
   4  -7   2      211.39      196.46     18.70 o 
   5  -7   2       96.28      197.28     53.88 o 
   6  -7   2        0.64        2.51     11.82 o 
   7  -7   2      152.98      154.48      8.56 o 
   8  -7   2      671.43      631.11     15.35 o 
   9  -7   2       20.71       44.11     39.18 o 
  10  -7   2        4.79        5.21      8.84 o 
  -7  -6   2       10.23       15.08     15.45 o 
  -6  -6   2       34.63       35.55     16.47 o 
  -5  -6   2        1.34       14.08     11.44 o 
  -4  -6   2      591.60      555.56     26.33 o 
  -3  -6   2      196.92      185.42     13.53 o 
  -2  -6   2      102.24      107.11      5.37 o 
  -1  -6   2      114.98      115.76     31.45 o 
   0  -6   2     1234.36     1477.10     40.85 o 
   1  -6   2       28.68      121.74     27.66 o 
   2  -6   2      212.63      197.65     11.46 o 
   3  -6   2        4.41        4.32      5.65 o 
   4  -6   2      579.97      608.97     28.20 o 
   5  -6   2       23.53       17.49      2.88 o 
   6  -6   2      684.81      624.32     32.76 o 
   7  -6   2        1.15        1.58     14.70 o 
   8  -6   2      307.55      301.41      9.68 o 
   9  -6   2       23.60       25.59     43.92 o 
  10  -6   2        0.29        0.00      1.77 o 
  -8  -5   2       23.58       42.53     27.73 o 
  -7  -5   2      110.47      186.49     33.22 o 
  -6  -5   2      304.88      329.79     45.41 o 
  -5  -5   2      188.24      177.47     24.29 o 
  -4  -5   2      497.76      470.44     45.09 o 
  -3  -5   2      460.43      495.62     26.65 o 
  -2  -5   2       39.55      117.25     55.28 o 
  -1  -5   2      590.84      612.88     38.15 o 
   0  -5   2     1519.83     1474.40      3.26 o 
   1  -5   2        5.85        5.66     10.52 o 
   2  -5   2        0.02       14.17      8.05 o 
   3  -5   2      173.63      171.41     20.84 o 
   4  -5   2     2026.37     1896.41     18.89 o 
   5  -5   2      280.15      293.13      9.21 o 
   6  -5   2      146.93      197.93     41.50 o 
   7  -5   2      330.68      350.17     35.18 o 
   8  -5   2      112.89      123.21     21.12 o 
   9  -5   2       14.23       22.15     15.26 o 
  10  -5   2      140.33      136.24      3.54 o 
  -8  -4   2      429.09      429.83     52.86 o 
  -7  -4   2       17.68       35.73     38.71 o 
  -6  -4   2      259.59      251.63     21.68 o 
  -5  -4   2       39.93       38.76      6.15 o 
  -4  -4   2      459.76      401.91     22.37 o 
  -3  -4   2     1396.51     1246.96     45.16 o 
  -2  -4   2     2821.64     2756.70    111.95 o 
  -1  -4   2     2302.94     2325.41     35.08 o 
   0  -4   2      273.23      320.02     12.00 o 
   1  -4   2       89.80       95.29     12.12 o 
   2  -4   2     2299.08     2125.15      3.35 o 
   3  -4   2     2147.70     2040.56     23.82 o 
   4  -4   2     1013.48     1164.15     38.43 o 
   5  -4   2      938.43      942.39     24.38 o 
   6  -4   2      387.75      378.09      2.98 o 
   7  -4   2       53.72       70.63     54.07 o 
   8  -4   2      697.20      735.15     39.36 o 
   9  -4   2       62.05       52.76     40.11 o 
  10  -4   2       50.50       63.74     51.55 o 
  -9  -3   2       54.53       97.52     38.43 o 
  -8  -3   2       84.40       89.43     16.56 o 
  -7  -3   2       82.94       85.33     18.15 o 
  -6  -3   2      472.30      513.11     30.94 o 
  -5  -3   2      760.45      707.93     22.65 o 
  -4  -3   2      739.40      806.58     55.22 o 
  -3  -3   2      231.59      226.50     27.86 o 
  -2  -3   2     1366.03     1305.02     11.23 o 
  -1  -3   2     3456.23     3255.79      2.42 o 
   0  -3   2     1477.88     1581.60     46.16 o 
   1  -3   2      294.44      304.77     11.33 o 
   2  -3   2      802.16     1048.66     47.09 o 
   3  -3   2     2674.00     2544.46     30.15 o 
   4  -3   2      830.65      811.55     19.17 o 
   5  -3   2      667.11      713.38     55.37 o 
   7  -3   2      146.27      187.98     35.55 o 
   8  -3   2       32.07       30.52      1.02 o 
   9  -3   2      143.42      134.93     10.14 o 
  10  -3   2       34.19       38.15     38.62 o 
  -9  -2   2      115.30      117.25      1.86 o 
  -8  -2   2       21.49       32.63      8.14 o 
  -7  -2   2        6.21       14.49     24.22 o 
  -6  -2   2     1268.55     1126.84    123.16 o 
  -5  -2   2       11.90       13.32     14.71 o 
  -4  -2   2      314.56      378.38     19.62 o 
  -3  -2   2     3343.49     3272.47    134.12 o 
  -2  -2   2      684.68      716.80     34.01 o 
  -1  -2   2     9288.14     8872.36     41.41 o 
   0  -2   2       37.11       46.71     35.08 o 
   1  -2   2      968.02     1013.49      6.98 o 
   2  -2   2      112.64      126.37     39.27 o 
   3  -2   2      570.41      557.88     16.47 o 
   4  -2   2      638.88      609.99      7.17 o 
   5  -2   2      139.86      189.84     16.66 o 
   6  -2   2      338.90      415.78     41.97 o 
   7  -2   2        2.20        3.63     23.36 o 
   8  -2   2      662.19      635.12     30.52 o 
   9  -2   2       36.65       46.44     14.24 o 
  10  -2   2       86.39       78.73     15.54 o 
 -10  -1   2       10.95       30.66     22.35 o 
  -9  -1   2       67.31       67.00     26.25 o 
  -8  -1   2        6.05        3.96      3.49 o 
  -7  -1   2       33.94       26.25     12.76 o 
  -6  -1   2       93.40       97.29     16.12 o 
  -5  -1   2      372.69      357.52      9.62 o 
  -4  -1   2     1065.90     1088.28     76.71 o 
  -3  -1   2     1521.85     1547.37     37.04 o 
  -2  -1   2     5392.26     5150.64     19.60 o 
  -1  -1   2       10.60       12.30      4.33 o 
   0  -1   2      728.57      768.31     32.48 o 
   1  -1   2      203.19      233.67     33.04 o 
   2  -1   2     1581.03     1625.71     49.04 o 
   3  -1   2     1048.82     1012.09      8.65 o 
   4  -1   2      278.88      290.70     26.85 o 
   5  -1   2        0.80        4.49     15.03 o 
   6  -1   2        1.52      103.72     30.45 o 
   7  -1   2      749.87      712.88     23.51 o 
   8  -1   2      207.63      206.03     10.05 o 
   9  -1   2       18.60       21.12     13.03 o 
  10  -1   2       11.97       34.25     43.18 o 
 -10   0   2      269.02      279.50     22.31 o 
  -9   0   2       73.13       93.95     16.42 o 
  -8   0   2       14.13       12.17      1.91 o 
  -7   0   2       24.17       35.73     10.83 o 
  -6   0   2      226.04      228.60     28.68 o 
  -5   0   2       47.18       72.53     20.97 o 
  -4   0   2     1544.79     1631.73     26.24 o 
  -3   0   2     2118.75     2063.07     18.95 o 
  -2   0   2     3649.26     3534.08     87.38 o 
  -1   0   2     1070.13     1078.10     23.64 o 
   0   0   2     2188.88     2219.36     21.12 o 
   1   0   2     7478.53     7424.11     54.44 o 
   2   0   2     3952.38     3778.86     74.91 o 
   3   0   2     1291.63     1221.05     60.50 o 
   4   0   2        6.40        7.20      3.01 o 
   5   0   2      374.90      420.87     31.17 o 
   6   0   2     1864.65     1657.18    109.02 o 
   7   0   2      387.71      356.31     20.96 o 
   8   0   2      119.17      122.36     14.56 o 
   9   0   2       87.30       88.40     35.99 o 
 -11   1   2       60.00       61.69      6.98 o 
 -10   1   2       69.35       83.81     20.83 o 
  -9   1   2       10.36        9.35      6.13 o 
  -8   1   2       50.19       47.97      6.92 o 
  -7   1   2      321.63      306.80     30.71 o 
  -6   1   2     1798.11     1676.80     23.17 o 
  -5   1   2      206.71      217.29     16.61 o 
  -4   1   2       19.98       21.43     24.16 o 
  -3   1   2     1287.54     1487.64     70.30 o 
  -2   1   2    23116.84    22096.79    280.66 o 
  -1   1   2     2986.09     3015.43     55.28 o 
   0   1   2     3587.40     3626.45     41.83 o 
   1   1   2       79.16       81.43     15.54 o 
   2   1   2      327.43      394.02     23.65 o 
   3   1   2        4.94       38.15     20.87 o 
   4   1   2      277.53      292.80     13.74 o 
   5   1   2     1509.58     1454.33     91.59 o 
   6   1   2      278.13      331.83     19.83 o 
   7   1   2        0.27        0.36      3.12 o 
   8   1   2      144.71      145.73     10.93 o 
   9   1   2       22.78       41.04     12.95 o 
 -11   2   2        2.67        2.45      3.79 o 
 -10   2   2        8.32       11.25      3.43 o 
  -9   2   2      615.67      587.00     15.78 o 
  -8   2   2      687.68      619.69      2.56 o 
  -7   2   2       29.31       36.23      9.47 o 
  -6   2   2      112.20      112.53     51.51 o 
  -5   2   2       54.76      141.46     29.25 o 
  -4   2   2     1409.25     1395.97     38.11 o 
  -3   2   2     1895.97     1873.89     75.70 o 
  -2   2   2    57094.70    53649.32    204.68 o 
  -1   2   2     3041.97     2854.98     30.06 o 
   0   2   2      797.66      770.88     12.62 o 
   1   2   2      302.89      326.98     11.89 o 
   2   2   2     3124.07     3169.71     18.38 o 
   3   2   2      846.23      836.97     17.09 o 
   4   2   2      464.47      477.42     16.87 o 
   5   2   2       20.78       21.82     15.16 o 
   6   2   2      736.64      716.98     22.82 o 
   7   2   2        5.07       27.02     21.33 o 
   8   2   2      492.27      444.18     39.64 o 
 -11   3   2      158.14      150.29      2.61 o 
 -10   3   2      182.00      149.45     31.17 o 
  -9   3   2       68.42       67.23      8.70 o 
  -8   3   2       57.22       81.49     17.64 o 
  -7   3   2      600.45      553.40     19.87 o 
  -6   3   2      313.46      346.92     10.49 o 
  -5   3   2      119.04      165.64     46.34 o 
  -4   3   2     1461.48     1365.06     17.59 o 
  -3   3   2      338.78      391.68     48.20 o 
  -2   3   2      740.76      688.72     10.59 o 
  -1   3   2       46.94       54.09     10.65 o 
   0   3   2     1354.55     1350.20     80.58 o 
   1   3   2     2639.18     2568.08     24.07 o 
   2   3   2      476.17      463.41     19.14 o 
   3   3   2      207.10      199.14      7.50 o 
   4   3   2       81.91       81.92      5.68 o 
   5   3   2      105.57      118.67      8.94 o 
   6   3   2      416.02      439.10     34.65 o 
   7   3   2      246.86      295.92     42.99 o 
   8   3   2       34.48       53.14     18.89 o 
 -11   4   2      116.11      122.93     43.55 o 
 -10   4   2       81.68      129.63     30.62 o 
  -9   4   2        6.14        8.28      7.35 o 
  -8   4   2      266.66      302.99     25.50 o 
  -7   4   2       20.52       23.54     13.68 o 
  -6   4   2      887.73      859.10     24.19 o 
  -5   4   2       83.03      106.36     46.62 o 
  -4   4   2      383.31      377.53     13.49 o 
  -3   4   2      671.76      650.66      9.31 o 
  -2   4   2        9.00       46.10     14.14 o 
  -1   4   2      549.85      579.93     13.41 o 
   0   4   2     1862.47     1709.03    112.16 o 
   1   4   2        5.94       29.85     24.55 o 
   2   4   2     1104.81     1068.73     40.74 o 
   3   4   2       42.03       54.88     20.27 o 
   4   4   2      108.61      165.80     20.23 o 
   5   4   2       65.83       65.85      4.35 o 
   6   4   2       29.99       50.72     40.11 o 
   7   4   2        5.86       39.55     39.27 o 
 -11   5   2       15.90       17.96     25.59 o 
 -10   5   2        4.84       36.66     46.34 o 
  -9   5   2      146.84      203.98     54.53 o 
  -8   5   2      220.43      204.77     35.37 o 
  -7   5   2       89.03       91.57     11.54 o 
  -6   5   2      158.24      193.75     54.35 o 
  -5   5   2        8.62       40.29     43.09 o 
  -4   5   2      428.69      425.18     16.10 o 
  -3   5   2      566.09      573.88     35.36 o 
  -2   5   2      176.58      164.23     43.89 o 
  -1   5   2      895.36      946.80     79.98 o 
   0   5   2       25.75       40.11     33.83 o 
   1   5   2      116.64      123.81     22.82 o 
   2   5   2     1591.32     1587.89     26.99 o 
   3   5   2       24.87       38.32     21.76 o 
   4   5   2        1.03        9.73     27.94 o 
   5   5   2      225.34      229.94     55.74 o 
 -11   6   2       84.91      107.11     53.51 o 
 -10   6   2       56.85       55.00     28.57 o 
  -9   6   2        6.68       21.31     37.69 o 
  -8   6   2      983.43     1001.67     55.00 o 
  -7   6   2        0.27        2.98     35.08 o 
  -6   6   2      285.92      253.30     40.48 o 
  -5   6   2       44.34       74.07     30.43 o 
  -4   6   2       57.36       56.86      1.58 o 
  -3   6   2      176.70      202.83     14.94 o 
  -2   6   2        1.19        0.64      4.12 o 
  -1   6   2       38.67       35.48     11.64 o 
   0   6   2     1829.04     1653.99    171.69 o 
   1   6   2      330.82      313.73     38.48 o 
   2   6   2      649.98      600.85     12.00 o 
   3   6   2        0.53        0.28      2.98 o 
   4   6   2        2.96        3.91      6.23 o 
   5   6   2      104.79      217.94     55.46 o 
 -11   7   2        1.15        4.56     41.22 o 
 -10   7   2      139.94      175.51     51.00 o 
  -9   7   2       34.52       36.85     15.26 o 
  -8   7   2      126.60      178.02     47.83 o 
  -7   7   2      387.88      416.62     44.76 o 
  -6   7   2      418.42      438.39     24.66 o 
  -5   7   2       16.16       19.64     46.34 o 
  -4   7   2       17.04       41.16     19.05 o 
  -3   7   2      266.54      265.56     25.27 o 
  -2   7   2      726.57      802.52     20.81 o 
  -1   7   2      121.48      143.37     14.33 o 
   0   7   2      498.23      523.26     52.11 o 
   1   7   2      118.23      118.37     14.61 o 
   2   7   2        0.78        0.09      3.26 o 
   3   7   2        9.26       10.33     21.40 o 
   4   7   2      369.51      449.37     48.20 o 
   5   7   2       37.56       57.88     30.90 o 
 -10   8   2        3.20        8.28     53.14 o 
  -9   8   2      119.65      159.41     18.05 o 
  -8   8   2      507.55      459.42      4.84 o 
  -7   8   2        4.71        3.72      1.21 o 
  -6   8   2       26.74       26.24     21.50 o 
  -5   8   2        0.54       15.07     19.47 o 
  -4   8   2      638.58      560.23     34.15 o 
  -3   8   2      134.21      129.35     12.93 o 
  -2   8   2       34.34       67.93     42.34 o 
  -1   8   2      186.01      183.60      7.63 o 
   0   8   2        0.80        4.65     50.34 o 
   1   8   2        0.71       12.10     20.47 o 
   2   8   2      353.46      337.80     16.38 o 
   3   8   2       42.24       29.78      2.51 o 
   4   8   2       25.35       31.36      7.63 o 
  -9   9   2        1.43       17.22     32.20 o 
  -8   9   2       60.48       63.74     10.98 o 
  -7   9   2        1.76        6.14     13.87 o 
  -5   9   2       66.57      145.82     38.34 o 
  -4   9   2       68.52       73.33      3.72 o 
  -3   9   2       33.53       38.15      7.63 o 
  -2   9   2        2.51        4.00      7.35 o 
  -1   9   2       45.84       39.36     17.22 o 
   0   9   2      382.59      341.61     25.87 o 
   1   9   2       18.59       75.38     50.62 o 
   2   9   2      110.17       88.22     45.88 o 
  -7  10   2       21.03       43.27     35.92 o 
  -6  10   2      195.19      157.55      3.07 o 
  -5  10   2        8.93       15.35     50.62 o 
  -4  10   2       12.18       17.22     27.36 o 
  -3  10   2        7.25        9.86     25.87 o 
  -2  10   2        2.07        7.35      6.61 o 
  -1  10   2      208.40      218.41     33.97 o 
   0  10   2       31.83       28.48      2.42 o 
   1  10   2        4.65       18.61     16.56 o 
  -7  11   2       44.14       52.02     30.62 o 
  -6  11   2       15.26       16.19      7.82 o 
  -5  11   2        1.64       23.64     23.26 o 
  -4  11   2       55.79       61.88     54.44 o 
  -3  11   2        6.74       26.43     39.64 o 
  -2  11   2       78.59       99.20     31.27 o 
   0 -11   3       28.45       26.43      0.09 o 
   1 -11   3        2.54       41.97     52.30 o 
   2 -11   3       68.63      116.14     35.64 o 
   3 -11   3       11.70       11.35     53.69 o 
   4 -11   3       43.17       57.60     22.05 o 
   5 -11   3       21.81       18.24      9.12 o 
   6 -11   3        0.80        1.12      3.54 o 
  -2 -10   3       11.66       14.27      8.87 o 
  -1 -10   3       39.81       39.70     26.27 o 
   0 -10   3        0.58        5.03     46.25 o 
   1 -10   3      444.53      431.41     31.08 o 
   2 -10   3        0.31        8.00     47.65 o 
   3 -10   3        4.39        4.75      0.28 o 
   4 -10   3       91.10      109.53     24.47 o 
   5 -10   3        3.10       27.36     45.69 o 
   6 -10   3       15.44       18.70      9.96 o 
   7 -10   3      115.65      156.24     40.29 o 
  -4  -9   3        1.87        5.13      5.81 o 
  -3  -9   3       52.63       45.91     18.80 o 
  -2  -9   3       72.58       72.57     36.52 o 
  -1  -9   3      149.76      150.38     40.85 o 
   0  -9   3       42.72       93.80     42.06 o 
   1  -9   3      271.49      243.53     42.62 o 
   2  -9   3      617.91      525.68     10.79 o 
   3  -9   3      124.94      167.69     26.43 o 
   4  -9   3       94.37       79.19     47.65 o 
   5  -9   3      478.32      422.48     29.59 o 
   6  -9   3       44.50       57.32     30.90 o 
   8  -9   3       12.23       13.87      6.79 o 
   9  -9   3      220.23      167.50      8.56 o 
  -5  -8   3       32.68       44.02     14.98 o 
  -4  -8   3      234.03      297.44     32.93 o 
  -3  -8   3      538.64      494.10     34.38 o 
  -2  -8   3       36.84       40.95      5.03 o 
  -1  -8   3      304.35      304.58     31.36 o 
   0  -8   3       19.63       20.57     33.69 o 
   1  -8   3      361.42      330.54     29.50 o 
   2  -8   3       45.02      131.21     45.51 o 
   3  -8   3      904.31     1077.04     30.06 o 
   4  -8   3       14.14       41.22     37.60 o 
   5  -8   3      125.51      116.54     28.75 o 
   6  -8   3      335.31      340.03     12.38 o 
   7  -8   3       34.63       48.20     22.24 o 
   8  -8   3       71.11       83.66     35.27 o 
   9  -8   3      174.40      213.38     37.60 o 
  -6  -7   3       70.47      166.57     41.50 o 
  -5  -7   3      371.95      436.72     44.76 o 
  -4  -7   3      252.69      299.39     24.78 o 
  -3  -7   3       45.63       41.43      3.24 o 
  -2  -7   3       40.62       35.55      7.17 o 
  -1  -7   3       48.82      111.85     34.99 o 
   0  -7   3      175.44      195.51     51.65 o 
   1  -7   3     2867.30     2766.41     15.17 o 
   2  -7   3       20.45       37.04      2.79 o 
   3  -7   3      265.84      304.02     16.14 o 
   4  -7   3        0.89        1.41      2.42 o 
   5  -7   3      367.01      393.45     41.22 o 
   6  -7   3      231.96      279.92     41.60 o 
   7  -7   3       99.70      141.07     25.40 o 
   8  -7   3      325.32      375.86     45.78 o 
   9  -7   3        2.84        3.07      7.63 o 
  -7  -6   3      634.10      581.98     37.97 o 
  -6  -6   3      257.01      227.15      0.09 o 
  -5  -6   3      381.90      417.36     34.62 o 
  -4  -6   3        0.62        9.71      7.49 o 
  -3  -6   3      342.50      340.81     18.76 o 
  -2  -6   3      380.94      326.17     45.41 o 
  -1  -6   3     1752.82     1889.62     47.83 o 
   0  -6   3      753.96      867.57     33.13 o 
   1  -6   3      152.73      177.93     31.55 o 
   2  -6   3      114.87      108.56      6.23 o 
   3  -6   3     1410.74     1558.50     70.40 o 
   4  -6   3      289.52      342.26     37.22 o 
   5  -6   3      480.92      441.84      3.26 o 
   6  -6   3        3.96        1.86     13.21 o 
   7  -6   3       19.72       26.61     40.95 o 
   8  -6   3      367.54      339.38     26.24 o 
   9  -6   3      152.46      208.63     53.79 o 
  10  -6   3       19.23       23.08     51.27 o 
  -8  -5   3       76.42      181.18     48.76 o 
  -7  -5   3      210.95      292.67     37.97 o 
  -6  -5   3       90.90      112.23     44.85 o 
  -5  -5   3        2.52        3.59      2.00 o 
  -4  -5   3      309.04      364.69     33.62 o 
  -3  -5   3      378.53      332.70     29.36 o 
  -2  -5   3        2.13        6.98     12.75 o 
  -1  -5   3     1999.08     2162.37     37.97 o 
   0  -5   3      102.32      188.44     26.99 o 
   1  -5   3     1164.86     1339.56     25.36 o 
   2  -5   3      175.40      194.28      9.86 o 
   3  -5   3     1068.79     1316.20     52.30 o 
   4  -5   3     1234.05     1235.71     37.60 o 
   5  -5   3      130.79      148.33     46.99 o 
   6  -5   3        9.39        9.86     29.13 o 
   7  -5   3       92.27       99.94      9.58 o 
   8  -5   3        2.75       19.54     15.35 o 
   9  -5   3       14.49       22.43     38.90 o 
  10  -5   3       52.73       48.48     20.47 o 
  -8  -4   3        2.65       12.93     46.06 o 
  -7  -4   3       36.42       55.00     52.02 o 
  -6  -4   3      236.09      233.95     13.77 o 
  -5  -4   3      321.40      383.41     30.23 o 
  -4  -4   3      399.34      405.43     29.61 o 
  -3  -4   3     1315.20     1298.15     27.17 o 
  -2  -4   3      267.57      287.36     40.95 o 
  -1  -4   3       94.07      108.78      2.42 o 
   0  -4   3       14.35       24.10     11.91 o 
   1  -4   3     1239.55     1472.05     22.33 o 
   2  -4   3      923.22      958.40     44.20 o 
   3  -4   3      285.31      378.65     52.02 o 
   4  -4   3        1.51        9.31     54.53 o 
   5  -4   3     1441.44     1339.65     15.91 o 
   6  -4   3      388.45      431.32     34.15 o 
   7  -4   3      153.84      156.62     29.78 o 
   8  -4   3        4.84        8.56      6.79 o 
   9  -4   3       29.64       30.06      1.21 o 
  10  -4   3       30.87       35.83     17.40 o 
  -9  -3   3        6.03        5.86      5.86 o 
  -8  -3   3      317.17      299.92      7.44 o 
  -7  -3   3       77.65       93.06     16.47 o 
  -6  -3   3      100.89      113.43     17.31 o 
  -5  -3   3     1113.84     1051.01     10.02 o 
  -4  -3   3      360.62      376.85     14.76 o 
  -3  -3   3      776.50      779.08    147.64 o 
  -2  -3   3     1200.66     1089.19     16.38 o 
  -1  -3   3     1038.15     1288.75     50.34 o 
   0  -3   3      623.60      681.04     25.92 o 
   1  -3   3     2127.93     2069.85     27.23 o 
   2  -3   3     1187.44     1184.81     22.24 o 
   3  -3   3     7217.32     6921.41     21.68 o 
   4  -3   3     3311.06     3199.68     48.48 o 
   5  -3   3      125.57      174.20     52.95 o 
   6  -3   3      198.66      214.87     15.82 o 
   7  -3   3        0.58       22.89     50.16 o 
   8  -3   3       18.62       30.24      9.68 o 
   9  -3   3      214.02      219.71     47.65 o 
  10  -3   3      105.91      106.18     29.03 o 
 -10  -2   3      128.75      117.72     25.68 o 
  -9  -2   3      313.65      300.30     39.46 o 
  -8  -2   3        2.59        0.00      4.62 o 
  -7  -2   3      140.22      164.26     32.15 o 
  -6  -2   3       25.52       17.97     34.48 o 
  -5  -2   3       26.20       24.97      5.31 o 
  -4  -2   3     1774.79     1756.56     11.35 o 
  -3  -2   3     4453.10     4231.66     53.41 o 
  -2  -2   3     1846.55     1885.87     57.32 o 
  -1  -2   3     9847.12     9387.67     31.99 o 
   0  -2   3     4046.27     3832.66    115.02 o 
   1  -2   3     3220.69     3191.21     36.48 o 
   2  -2   3     3391.99     3144.59      2.05 o 
   3  -2   3     3315.72     3117.23      5.86 o 
   4  -2   3      424.79      419.41     13.21 o 
   5  -2   3      196.93      189.74     21.59 o 
   6  -2   3      668.24      697.37     20.75 o 
   7  -2   3      910.80      847.66     19.91 o 
   8  -2   3       57.61       54.81      4.75 o 
   9  -2   3        7.45       19.73      8.56 o 
 -10  -1   3      130.12      141.30     25.31 o 
  -9  -1   3      230.81      274.90     17.41 o 
  -8  -1   3     1151.95     1125.76     25.14 o 
  -7  -1   3        0.63        9.10      4.70 o 
  -6  -1   3      701.48      723.46     23.70 o 
  -5  -1   3     1731.11     1816.73     56.93 o 
  -4  -1   3      391.68      368.02     21.08 o 
  -3  -1   3     1858.33     2062.42     40.01 o 
  -2  -1   3     1418.34     1647.39     43.55 o 
  -1  -1   3     7179.79     6784.89     37.92 o 
   0  -1   3     1826.33     1856.04     54.62 o 
   1  -1   3     6974.06     6624.56     18.05 o 
   3  -1   3      176.21      210.50     17.77 o 
   4  -1   3      337.58      351.11     11.54 o 
   5  -1   3      946.39     1008.93     30.34 o 
   6  -1   3      450.38      494.13     32.48 o 
   7  -1   3      639.83      627.76     30.62 o 
   8  -1   3      198.05      277.50     42.25 o 
   9  -1   3       59.26       64.77     22.71 o 
 -10   0   3        7.65        9.72     28.99 o 
  -9   0   3       43.46      122.45     27.02 o 
  -8   0   3      595.64      558.20     33.97 o 
  -7   0   3      453.14      456.86     12.97 o 
  -6   0   3      212.65      226.29     12.89 o 
  -5   0   3     1117.77     1125.21    102.36 o 
  -4   0   3       26.73       32.62     32.08 o 
  -3   0   3     2936.07     2700.15     17.63 o 
  -2   0   3      538.89      626.23     33.95 o 
  -1   0   3    12362.12    12001.27     40.25 o 
   0   0   3        1.58        6.48     12.89 o 
   1   0   3      568.60      594.45     16.82 o 
   2   0   3     1455.95     1697.92     50.16 o 
   3   0   3      254.93      270.49     13.81 o 
   4   0   3      597.90      630.25     20.48 o 
   5   0   3     1687.09     1824.23     54.39 o 
   6   0   3        2.13        9.25      5.03 o 
   7   0   3       23.82       25.19      1.58 o 
   8   0   3        0.57        5.49     46.81 o 
   9   0   3      130.64      118.74     11.63 o 
 -11   1   3        0.97        1.34      1.02 o 
 -10   1   3       84.14       98.92     30.46 o 
  -9   1   3      224.76      269.32     32.14 o 
  -8   1   3      381.76      327.67     58.30 o 
  -7   1   3     1138.52     1060.20     14.74 o 
  -6   1   3       53.91       40.30     10.98 o 
  -5   1   3      641.62      622.03      6.18 o 
  -4   1   3        2.76       33.53     24.24 o 
  -3   1   3     4930.98     4684.78     74.03 o 
  -2   1   3    11293.92    10613.48    225.39 o 
  -1   1   3     5476.75     5500.06     46.11 o 
   0   1   3      323.72      360.15     15.35 o 
   1   1   3     1325.83     1244.59     20.89 o 
   2   1   3      795.40      713.52     12.64 o 
   3   1   3     1022.83      932.03     20.73 o 
   4   1   3      490.49      466.98     44.87 o 
   5   1   3        0.71       20.48      7.70 o 
   6   1   3       90.13       82.55      2.39 o 
   7   1   3      328.25      399.35     21.13 o 
   8   1   3       42.56       28.07      8.33 o 
 -11   2   3       41.57       41.84      6.39 o 
 -10   2   3      175.51      159.17     23.29 o 
  -9   2   3      489.08      486.86     19.48 o 
  -8   2   3      141.73      155.70     32.40 o 
  -7   2   3      170.36      202.70     14.94 o 
  -6   2   3        8.00       83.37     26.80 o 
  -5   2   3     4518.73     4535.76     40.53 o 
  -4   2   3      362.99      402.77     63.98 o 
  -3   2   3      227.04      212.69      6.08 o 
  -2   2   3      946.69     1013.64     14.86 o 
  -1   2   3     4807.53     4675.61     26.53 o 
   0   2   3      322.97      329.22     28.57 o 
   1   2   3     1398.17     1320.91     21.35 o 
   2   2   3        1.12        0.00      0.65 o 
   3   2   3      333.22      325.61     13.05 o 
   4   2   3       52.43       87.74     22.53 o 
   5   2   3      280.93      270.55     28.24 o 
   6   2   3       36.08       46.48     21.24 o 
   7   2   3      112.11      105.39     23.32 o 
   8   2   3      274.52      294.70     38.11 o 
 -11   3   3       72.62      115.76     16.56 o 
 -10   3   3        5.52        8.39     13.32 o 
  -9   3   3        8.89       10.24      1.90 o 
  -8   3   3        2.43        3.44      6.11 o 
  -7   3   3      597.61      578.35     10.73 o 
  -6   3   3        1.75       60.49     27.36 o 
  -5   3   3       40.60       64.58     25.68 o 
  -4   3   3      299.61      274.88      7.38 o 
  -3   3   3      609.10      678.08     31.41 o 
  -2   3   3     1306.25     1448.68     42.15 o 
  -1   3   3      691.85      692.57     29.01 o 
   0   3   3       21.51       82.38     14.59 o 
   1   3   3       69.11       75.93     15.94 o 
   2   3   3       97.38      141.05      7.94 o 
   3   3   3     1674.18     1717.80     31.99 o 
   4   3   3       42.54       39.24     13.09 o 
   5   3   3      226.78      255.93     19.12 o 
   6   3   3       56.97       60.27      4.85 o 
   7   3   3       41.83       40.01      1.77 o 
 -11   4   3       41.94       64.49     46.44 o 
 -10   4   3      243.76      277.31     45.04 o 
  -9   4   3      500.78      445.65     25.13 o 
  -8   4   3       54.09      168.25     48.48 o 
  -7   4   3     1937.17     1990.03     23.64 o 
  -6   4   3       26.67       30.80     31.73 o 
  -5   4   3      690.00      685.18     12.56 o 
  -4   4   3     3692.61     3363.44     89.52 o 
  -3   4   3     3337.56     3133.42     31.29 o 
  -2   4   3     1119.78     1115.09     42.69 o 
  -1   4   3       64.72       71.05     11.10 o 
   0   4   3       36.94       35.05      2.70 o 
   1   4   3     1223.88     1276.42     76.19 o 
   2   4   3      260.55      293.58     15.77 o 
   3   4   3     1015.97      913.26     40.07 o 
   4   4   3        0.67        8.89      5.89 o 
   5   4   3      117.30      118.81     15.09 o 
 -11   5   3       76.06      123.49     21.68 o 
 -10   5   3       30.83       25.68      3.54 o 
  -9   5   3       16.81       19.17      0.90 o 
  -8   5   3       33.72       37.50     24.47 o 
  -7   5   3        2.48        2.88     15.91 o 
  -6   5   3       63.90       57.60      6.89 o 
  -5   5   3      580.25      564.11     17.22 o 
  -4   5   3      727.90      744.75     15.53 o 
  -3   5   3       39.87       58.89      9.55 o 
  -2   5   3      274.00      282.58     18.70 o 
  -1   5   3      161.61      166.39     13.25 o 
   0   5   3     1408.82     1241.77    116.42 o 
   1   5   3      966.88      936.29     17.41 o 
   2   5   3      784.06      706.87     15.66 o 
   3   5   3        0.50        6.79      9.03 o 
   4   5   3        0.44       12.84     25.87 o 
   5   5   3      112.55      122.37     33.78 o 
 -11   6   3      101.29      128.51     42.99 o 
 -10   6   3       11.61       12.56     14.98 o 
  -9   6   3       38.46       48.02     14.70 o 
  -8   6   3      190.41      165.27     31.64 o 
  -7   6   3     1078.59     1282.33     43.74 o 
  -6   6   3        1.85        7.91     26.15 o 
  -5   6   3       54.84       56.07     14.32 o 
  -4   6   3       50.14       68.19     23.51 o 
  -3   6   3        1.12       10.81      5.73 o 
  -2   6   3     1242.28     1229.31     12.47 o 
  -1   6   3     2016.54     1840.51     10.52 o 
   0   6   3       13.99       23.73      7.44 o 
   1   6   3       12.17       18.98     35.64 o 
   2   6   3      687.78      769.12     48.20 o 
   3   6   3      828.89      787.26     21.78 o 
   4   6   3       73.94      128.42     23.36 o 
   5   6   3      135.56      169.55     21.87 o 
 -11   7   3        1.52        1.58     15.26 o 
 -10   7   3       56.48       80.59     55.09 o 
  -9   7   3      467.65      401.54      0.65 o 
  -8   7   3      105.58      167.88     44.30 o 
  -7   7   3      164.74      269.96     52.30 o 
  -6   7   3        9.09       11.54      3.07 o 
  -5   7   3       38.59       42.81      8.93 o 
  -4   7   3       96.65      106.28     10.42 o 
  -3   7   3     1036.34     1132.90     24.54 o 
  -2   7   3      281.36      294.53     54.53 o 
  -1   7   3        3.69        9.03     15.63 o 
   0   7   3        7.74        9.58      2.14 o 
   1   7   3       91.37       89.52      3.54 o 
   2   7   3        9.00       10.70      1.40 o 
   3   7   3      204.05      193.56     18.15 o 
   4   7   3       58.32       54.07     45.13 o 
 -10   8   3       20.85       25.59      7.91 o 
  -9   8   3       92.86      157.64     41.78 o 
  -8   8   3      114.86      122.74     48.67 o 
  -7   8   3       15.35       13.19      5.16 o 
  -6   8   3        1.73       19.98     25.06 o 
  -5   8   3      196.92      236.98     14.59 o 
  -4   8   3        0.72        5.49     13.59 o 
  -3   8   3      622.89      592.31     38.99 o 
  -2   8   3        3.04        7.72     35.64 o 
  -1   8   3       38.66       53.32     14.61 o 
   0   8   3        5.78       39.36     54.25 o 
   1   8   3      823.48      796.48     34.43 o 
   2   8   3      156.34      211.61     41.41 o 
   3   8   3        0.21        0.00     16.47 o 
  -9   9   3       42.72       49.51     10.70 o 
  -8   9   3       25.68       86.17     24.85 o 
  -7   9   3       43.66       41.20      2.79 o 
  -6   9   3       10.93       12.75      4.09 o 
  -5   9   3        4.76       10.14     28.94 o 
  -4   9   3       15.90       25.68     11.07 o 
  -3   9   3       49.75       56.76     31.08 o 
  -2   9   3       18.17       27.36     50.34 o 
  -1   9   3      112.22      130.37     36.76 o 
   0   9   3        0.24       28.10     36.39 o 
   1   9   3        6.69        5.12      0.74 o 
   2   9   3       11.71       20.19     33.59 o 
  -7  10   3      166.19      226.04     37.87 o 
  -6  10   3        1.71        4.65      9.40 o 
  -5  10   3       46.30       73.79     52.02 o 
  -4  10   3        9.28       44.39     41.97 o 
  -3  10   3       60.20       48.86      0.19 o 
  -2  10   3       21.52       30.15     17.22 o 
  -1  10   3       76.69       80.87     14.89 o 
   0  10   3        1.07        5.12      7.91 o 
  -6  11   3       16.71       28.48     36.66 o 
  -5  11   3       45.92       70.91     30.99 o 
  -4  11   3        3.02        5.77      6.23 o 
  -3  11   3       72.74       89.33     41.13 o 
   0 -11   4      162.10      148.89      4.65 o 
   1 -11   4       20.08       16.94      4.09 o 
   2 -11   4       40.81       47.46      9.68 o 
   3 -11   4        4.21       12.28     55.09 o 
   4 -11   4       13.62       20.47     14.89 o 
   5 -11   4        5.06       33.78     39.83 o 
   6 -11   4       32.72       49.79     45.41 o 
  -2 -10   4      120.54      160.81     32.88 o 
  -1 -10   4       77.37      100.97     28.66 o 
   0 -10   4      247.36      305.97     48.58 o 
   1 -10   4       22.29       51.93     54.44 o 
   2 -10   4       36.84       60.02     45.04 o 
   3 -10   4       57.67      103.01     21.59 o 
   4 -10   4      460.61      484.08     52.95 o 
   5 -10   4       36.43       58.91     52.86 o 
   6 -10   4       62.42       78.08     29.59 o 
   7 -10   4       48.16       42.62     23.08 o 
  -4  -9   4       30.77       27.94     23.11 o 
  -3  -9   4      137.86      177.53     18.58 o 
  -2  -9   4       75.15      116.70     33.17 o 
  -1  -9   4       36.80       50.25     32.10 o 
   0  -9   4        8.84        4.75      7.07 o 
   1  -9   4       34.76       44.57     10.61 o 
   2  -9   4     2093.61     2033.30     30.90 o 
   3  -9   4      133.85      157.27     23.54 o 
   4  -9   4       14.75       24.10     16.38 o 
   5  -9   4       55.02       80.31     26.99 o 
   6  -9   4       16.36       13.87      0.65 o 
   8  -9   4       61.94      120.14     51.74 o 
  -5  -8   4       38.60       52.86     47.27 o 
  -4  -8   4       76.41       90.15     15.87 o 
  -3  -8   4      114.47      122.42     13.96 o 
  -2  -8   4       29.00       41.88     29.87 o 
  -1  -8   4        2.21       27.92     38.71 o 
   0  -8   4      716.13      711.14     31.73 o 
   1  -8   4      203.30      193.56     29.78 o 
   2  -8   4     1766.86     1892.69     51.00 o 
   3  -8   4       69.39       63.47     50.06 o 
   4  -8   4       81.35       81.43      2.51 o 
   5  -8   4       75.12       64.30      2.70 o 
   6  -8   4      553.04      503.44     17.96 o 
   7  -8   4      134.99      156.80     17.03 o 
   8  -8   4        6.58       15.63     46.53 o 
   9  -8   4       18.58       48.39     45.13 o 
  -6  -7   4      100.69      115.86     41.41 o 
  -5  -7   4        1.26        1.02      1.49 o 
  -4  -7   4        2.00        0.00      2.23 o 
  -3  -7   4      371.67      320.36      5.31 o 
  -2  -7   4      542.19      553.32     43.92 o 
  -1  -7   4        5.35       25.22      6.51 o 
   0  -7   4      473.42      501.86     43.18 o 
   1  -7   4       63.11       74.35      2.70 o 
   2  -7   4      832.90      808.39      4.84 o 
   3  -7   4       37.72       32.56     22.64 o 
   4  -7   4     1073.19     1068.30     51.46 o 
   5  -7   4       74.67       81.24     28.94 o 
   6  -7   4       46.78       50.06      7.82 o 
   7  -7   4      171.38      162.38      6.70 o 
   8  -7   4       24.25       30.71     13.49 o 
   9  -7   4        2.08       27.73     42.34 o 
  -7  -6   4        3.56        5.03     25.59 o 
  -6  -6   4       88.81      105.06     31.17 o 
  -5  -6   4        0.78       40.20     47.37 o 
  -4  -6   4      603.59      600.91     12.01 o 
  -3  -6   4       31.21       62.35     17.49 o 
  -2  -6   4      101.21      103.57     25.22 o 
  -1  -6   4      242.91      247.63     18.70 o 
   0  -6   4      714.68      684.99     28.57 o 
   1  -6   4        2.00       32.94     47.92 o 
   2  -6   4     2134.80     2109.00     30.06 o 
   3  -6   4      285.72      306.96     21.31 o 
   4  -6   4       32.44       39.64     24.10 o 
   5  -6   4        0.24        2.79      9.68 o 
   6  -6   4      215.75      236.64     10.79 o 
   7  -6   4       83.70      131.12     17.40 o 
   8  -6   4       45.79       70.07     55.46 o 
   9  -6   4        2.19        8.28     30.34 o 
  -8  -5   4        0.88        1.58     16.84 o 
  -7  -5   4      168.87      257.49     54.53 o 
  -6  -5   4      261.24      361.43     54.07 o 
  -5  -5   4      197.89      185.74     14.05 o 
  -4  -5   4      172.99      198.95     12.38 o 
  -3  -5   4      187.25      170.11     12.47 o 
  -2  -5   4      135.92      177.09     44.20 o 
  -1  -5   4      435.17      448.44     18.52 o 
   0  -5   4     2525.83     2378.73     23.92 o 
   1  -5   4      269.24      287.42     16.72 o 
   2  -5   4       56.43       57.03      3.76 o 
   3  -5   4      436.14      411.78     45.04 o 
   4  -5   4      427.85      511.35     50.53 o 
   5  -5   4       62.12       87.66     45.60 o 
   6  -5   4     2072.24     2113.61     36.11 o 
   7  -5   4        1.83       27.82     26.99 o 
   8  -5   4        0.04        0.09     20.29 o 
   9  -5   4       37.35       39.64     46.53 o 
  -9  -4   4      130.03      144.80     16.94 o 
  -8  -4   4      214.70      220.64      6.70 o 
  -7  -4   4       48.04       64.58     22.43 o 
  -6  -4   4     1087.94     1090.45     16.01 o 
  -5  -4   4        0.04       11.26     29.22 o 
  -4  -4   4       18.49       13.04     15.95 o 
  -3  -4   4     1739.40     1753.01     19.82 o 
  -2  -4   4     5112.89     4683.51     33.74 o 
  -1  -4   4      532.82      448.35     10.52 o 
   0  -4   4      588.90      515.31     28.66 o 
   1  -4   4      142.14      131.59     14.27 o 
   2  -4   4     6858.19     6556.44     26.80 o 
   3  -4   4     1262.87     1356.59     34.80 o 
   4  -4   4     1854.18     1671.12     14.70 o 
   5  -4   4      429.18      439.88     20.19 o 
   6  -4   4      442.19      469.38     40.76 o 
   7  -4   4      144.06      170.29     18.52 o 
   8  -4   4       36.63       32.10     16.19 o 
   9  -4   4       11.78       12.28     28.66 o 
  -9  -3   4      136.21      166.57     21.59 o 
  -8  -3   4      264.71      297.32     20.94 o 
  -7  -3   4        8.52       11.26      6.42 o 
  -6  -3   4      331.02      367.39     18.15 o 
  -5  -3   4      900.01      829.84     15.06 o 
  -4  -3   4      364.06      330.37      7.99 o 
  -3  -3   4     2557.38     2411.48     15.01 o 
  -2  -3   4      609.96      635.75     20.62 o 
  -1  -3   4       17.98       14.55     10.52 o 
   0  -3   4        1.83        0.89      0.98 o 
   1  -3   4     2684.59     2599.53     30.57 o 
   2  -3   4     2441.00     2336.11     16.01 o 
   3  -3   4     1275.96     1200.62     14.42 o 
   4  -3   4        1.11       19.73     33.04 o 
   5  -3   4        1.06        2.61     29.78 o 
   6  -3   4      418.63      418.01     41.97 o 
   7  -3   4       14.33       25.03     37.87 o 
   8  -3   4      618.56      552.95      6.33 o 
   9  -3   4      136.41      155.87     12.75 o 
 -10  -2   4       66.86       63.00     44.30 o 
  -9  -2   4       47.82       59.65     46.06 o 
  -8  -2   4       26.83       30.11      9.21 o 
  -7  -2   4      978.85      898.83     29.00 o 
  -6  -2   4     1738.30     1629.83     83.43 o 
  -5  -2   4     1113.04     1165.61     28.89 o 
  -4  -2   4     4015.34     3964.30     41.74 o 
  -3  -2   4      683.94      689.92     26.07 o 
  -2  -2   4     1440.05     1307.84     13.03 o 
  -1  -2   4     4979.21     4677.29     75.93 o 
   0  -2   4    11411.36    11271.71     56.95 o 
   1  -2   4      943.77     1074.63     33.59 o 
   2  -2   4      417.13      445.84     28.48 o 
   3  -2   4        1.57       67.93     30.34 o 
   4  -2   4     1737.91     1863.10     19.73 o 
   5  -2   4      504.24      567.56     34.80 o 
   6  -2   4      596.24      561.32     13.21 o 
   7  -2   4       19.52       35.36     37.32 o 
   8  -2   4       25.22       22.33      0.47 o 
   9  -2   4       23.40       21.50     11.54 o 
 -10  -1   4        1.38        8.79     10.21 o 
  -9  -1   4      155.42      162.75     19.84 o 
  -8  -1   4      568.31      526.19     12.47 o 
  -7  -1   4      111.82      156.27     24.79 o 
  -6  -1   4      949.29      902.91     21.50 o 
  -5  -1   4       55.14       54.03      1.98 o 
  -4  -1   4      104.03       90.70     13.23 o 
  -3  -1   4     1558.63     1581.44     28.95 o 
  -2  -1   4     1564.43     1546.09     49.88 o 
  -1  -1   4      334.52      315.09     44.57 o 
   0  -1   4      221.68      257.74     34.90 o 
   1  -1   4      136.02      130.65      2.98 o 
   2  -1   4     2183.80     2363.47     54.81 o 
   3  -1   4      952.96     1067.93     23.08 o 
   4  -1   4      833.79     1052.48     51.18 o 
   5  -1   4      232.71      204.73     27.36 o 
   6  -1   4        7.48       11.07     13.77 o 
   7  -1   4       65.38       89.33     21.40 o 
   8  -1   4       97.58      100.41     13.40 o 
   9  -1   4      110.04      178.02     29.69 o 
 -11   0   4       59.90       68.61     15.23 o 
 -10   0   4        0.95        7.99     27.62 o 
  -9   0   4        4.15        0.00      5.43 o 
  -8   0   4      813.60      761.23     22.19 o 
  -7   0   4       33.83       42.53      7.22 o 
  -6   0   4        3.16        1.72      1.02 o 
  -5   0   4      186.20      250.67     24.65 o 
  -4   0   4     1085.30     1047.83     32.48 o 
  -3   0   4        5.32       11.13      6.83 o 
  -2   0   4     3317.04     3316.57     10.34 o 
  -1   0   4      722.60      736.82     25.27 o 
   0   0   4       71.92       90.37     10.59 o 
   1   0   4      305.24      309.40     23.00 o 
   2   0   4     3017.14     3037.60     18.19 o 
   3   0   4      623.60      596.62     32.20 o 
   4   0   4      841.00      747.72      3.26 o 
   5   0   4       62.77       51.27     32.38 o 
   6   0   4      779.90      786.43     49.60 o 
   7   0   4        6.86       30.62     21.59 o 
   8   0   4      181.91      198.49     21.40 o 
 -11   1   4       71.45       56.69      6.47 o 
 -10   1   4        5.79       10.14     24.15 o 
  -9   1   4       10.77       16.42      6.12 o 
  -8   1   4        0.06        6.81      9.24 o 
  -7   1   4      296.95      381.30     34.74 o 
  -6   1   4     2310.42     2162.87     55.42 o 
  -5   1   4        5.96       84.11     19.54 o 
  -4   1   4     3801.62     3753.82     70.54 o 
  -3   1   4       45.84       52.17      2.97 o 
  -2   1   4      245.76      280.58     25.88 o 
  -1   1   4       11.68       61.28     38.79 o 
   0   1   4     2004.08     1969.89     64.12 o 
   1   1   4       97.51      124.89     13.53 o 
   2   1   4      306.11      322.13     11.42 o 
   3   1   4       25.27       43.94     10.17 o 
   4   1   4      963.78      991.62     65.17 o 
   5   1   4     1092.03      976.42    109.48 o 
   6   1   4      155.96      133.26      6.54 o 
   7   1   4       81.77       67.47      2.65 o 
   8   1   4        0.10        2.70      8.56 o 
 -11   2   4       18.28       50.48     23.22 o 
 -10   2   4       58.96       67.71     21.76 o 
  -9   2   4      327.93      374.73     21.23 o 
  -8   2   4      675.19      613.74     20.76 o 
  -7   2   4       60.68       81.76     22.52 o 
  -6   2   4      731.56      703.53     37.46 o 
  -5   2   4      227.85      246.15     15.12 o 
  -4   2   4     3784.89     3751.05     42.99 o 
  -3   2   4     7442.29     6942.44    244.17 o 
  -2   2   4      852.10      796.13     35.50 o 
  -1   2   4       42.55       57.89     11.69 o 
   0   2   4     5972.53     5511.86     10.05 o 
   1   2   4      285.83      310.05     18.96 o 
   2   2   4      826.15      778.09     11.86 o 
   3   2   4      549.25      487.87     33.06 o 
   4   2   4     3775.41     3601.90     24.85 o 
   5   2   4      973.96      904.62     24.76 o 
   6   2   4      254.38      235.29     35.00 o 
   7   2   4        5.49       13.08     24.17 o 
   8   2   4      300.90      309.32     28.01 o 
 -11   3   4       50.74       43.48     29.35 o 
 -10   3   4       75.75       69.41     29.69 o 
  -9   3   4      516.03      488.87     25.85 o 
  -8   3   4      680.95      656.38     24.24 o 
  -7   3   4        0.03        3.36     10.60 o 
  -6   3   4      100.55      122.98     25.85 o 
  -5   3   4        9.72       19.58      6.51 o 
  -4   3   4    11953.65    11171.38    362.92 o 
  -3   3   4     1541.26     1558.37     69.70 o 
  -2   3   4      278.73      321.87     29.43 o 
  -1   3   4      109.08      102.09      0.66 o 
   0   3   4     1079.02     1120.37     10.21 o 
   1   3   4        2.87        0.84      2.37 o 
   2   3   4      981.46      983.62     23.26 o 
   3   3   4      936.09      843.08      7.94 o 
   4   3   4      173.64      175.54      4.75 o 
   5   3   4        1.32       18.57     16.45 o 
   6   3   4      584.07      578.70     11.07 o 
 -11   4   4      255.79      296.29     38.90 o 
 -10   4   4      136.33      135.77      2.70 o 
  -9   4   4      198.30      219.62     39.18 o 
  -8   4   4      482.72      458.68     14.98 o 
  -7   4   4      423.94      413.73     16.94 o 
  -6   4   4     1452.33     1418.06     23.83 o 
  -5   4   4      744.51      759.31     81.94 o 
  -4   4   4     1854.82     2018.17     36.63 o 
  -3   4   4     1293.18     1235.25     46.44 o 
  -2   4   4      141.63      161.47     17.93 o 
  -1   4   4      712.07      652.67     17.90 o 
   0   4   4     1334.09     1309.02     42.21 o 
   1   4   4      416.70      408.73     10.88 o 
   2   4   4      125.16      147.83     14.55 o 
   3   4   4      305.67      289.04     16.70 o 
   4   4   4      631.99      674.04     30.41 o 
   5   4   4       34.45       75.84     16.19 o 
   6   4   4      381.30      378.93     21.68 o 
 -11   5   4        4.23        2.88     19.73 o 
 -10   5   4       13.93       16.15      1.63 o 
  -9   5   4      292.70      304.86     10.70 o 
  -8   5   4       63.16       56.21     31.55 o 
  -7   5   4       20.45       86.82     25.78 o 
  -6   5   4      443.26      386.73     34.29 o 
  -5   5   4       32.99       55.46     17.51 o 
  -4   5   4      517.73      477.19     17.19 o 
  -3   5   4      247.79      247.85     24.34 o 
  -2   5   4      715.44      680.14     22.49 o 
  -1   5   4     1042.90      934.42     12.33 o 
   0   5   4      273.03      290.52     26.61 o 
   1   5   4        5.84       10.29      8.18 o 
   2   5   4      162.24      151.47      8.70 o 
   3   5   4       79.71       95.85     42.06 o 
   4   5   4      443.34      399.68     15.73 o 
   5   5   4      328.70      367.11     38.99 o 
 -11   6   4       25.20       36.48     19.36 o 
 -10   6   4        4.71       12.00     20.84 o 
  -9   6   4      119.76      187.32     54.53 o 
  -8   6   4      528.77      545.04     48.67 o 
  -7   6   4       32.53       48.30     36.11 o 
  -6   6   4        0.22        0.00      0.65 o 
  -5   6   4        2.57        3.08      4.84 o 
  -4   6   4      312.81      265.60     19.48 o 
  -3   6   4      745.47      699.74     43.83 o 
  -2   6   4     1205.07     1216.52     50.39 o 
  -1   6   4       56.47       70.58     18.50 o 
   0   6   4      582.79      601.15     25.06 o 
   1   6   4        9.69       32.38     17.22 o 
   2   6   4        5.47        5.86     38.43 o 
   3   6   4      148.92      195.61     27.27 o 
   4   6   4        4.50       14.61     32.01 o 
   5   6   4        3.56        5.68     55.09 o 
 -11   7   4       46.30       43.64     17.31 o 
 -10   7   4      101.40       90.36      6.05 o 
  -9   7   4        0.98        0.47      0.28 o 
  -8   7   4        7.45       12.93     18.24 o 
  -7   7   4       20.56       25.68     16.29 o 
  -6   7   4      145.89      181.45     19.26 o 
  -5   7   4       61.78       74.92     23.95 o 
  -4   7   4      156.92      158.18     12.34 o 
  -3   7   4      204.69      245.19     23.06 o 
  -2   7   4        0.48        9.77      6.79 o 
  -1   7   4      307.19      310.16     34.99 o 
   0   7   4      934.16      830.44     15.82 o 
   1   7   4        5.98       13.59     14.24 o 
   2   7   4       30.53       59.93     44.85 o 
   3   7   4       16.02       18.98      3.82 o 
   4   7   4      111.62      115.02     34.15 o 
 -10   8   4       18.14       21.31     43.92 o 
  -9   8   4      103.86      189.74     36.76 o 
  -8   8   4      251.38      260.47     31.36 o 
  -7   8   4       27.79       62.44     55.74 o 
  -6   8   4      207.53      259.17     24.86 o 
  -5   8   4        0.55        7.77     30.17 o 
  -4   8   4      197.11      187.23      8.65 o 
  -3   8   4      257.63      316.67     52.30 o 
  -2   8   4     2117.93     1816.20      4.56 o 
  -1   8   4      157.63      140.89     49.51 o 
   0   8   4      244.03      237.48      2.05 o 
   1   8   4       43.96       59.56     22.99 o 
   2   8   4      295.73      369.25     52.76 o 
   3   8   4      254.40      261.12     36.20 o 
  -9   9   4      114.85      115.30     40.57 o 
  -8   9   4       15.05       48.48     45.41 o 
  -7   9   4        5.54       29.78     41.04 o 
  -6   9   4        0.36        1.12      7.35 o 
  -5   9   4       30.58       37.60     13.03 o 
  -4   9   4      308.81      309.14     17.12 o 
  -3   9   4        8.26        8.28      4.09 o 
  -2   9   4       35.46       52.58     55.65 o 
  -1   9   4       39.34       70.17     21.59 o 
   0   9   4       18.98       33.59     13.77 o 
   1   9   4       59.40      110.83     23.54 o 
  -6  10   4      272.46      327.93     35.27 o 
  -5  10   4        2.72       15.54     20.94 o 
  -4  10   4       39.28       40.48      4.75 o 
  -3  10   4        4.71        3.54      2.33 o 
  -2  10   4       23.78       35.83     14.14 o 
  -1  10   4       28.26       36.29     20.19 o 
  -6  11   4       11.81       13.21     19.73 o 
  -5  11   4        5.86        4.09      2.33 o 
  -4  11   4       12.79       16.01     52.95 o 
  -1 -11   5       81.20      124.98     23.26 o 
   0 -11   5        8.45       34.99     42.62 o 
   1 -11   5       14.97       31.73     19.64 o 
   2 -11   5        3.57       35.45     38.15 o 
   3 -11   5       40.87       38.53      4.28 o 
   4 -11   5        1.83        5.30     36.76 o 
   5 -11   5        4.16        3.44      0.84 o 
   6 -11   5       18.63       18.61     34.71 o 
  -3 -10   5      111.37      179.06     22.48 o 
  -2 -10   5        8.14        9.49      2.60 o 
  -1 -10   5        0.66        5.68     18.89 o 
   0 -10   5      146.88      185.65     11.82 o 
   1 -10   5      282.95      319.93     44.30 o 
   2 -10   5       36.57       44.95      2.33 o 
   3 -10   5      196.31      276.01     34.71 o 
   4 -10   5       44.64       72.49     40.95 o 
   5 -10   5      567.90      562.90     35.27 o 
   6 -10   5       51.97       61.79     44.39 o 
   7 -10   5       41.25       68.86     55.18 o 
  -4  -9   5       16.70       20.85     11.26 o 
  -3  -9   5        5.01        7.70      3.46 o 
  -2  -9   5       82.31       86.17     33.04 o 
  -1  -9   5       26.94       25.78     25.22 o 
   0  -9   5       35.27      105.25     28.57 o 
   1  -9   5       88.95       88.40     10.70 o 
   2  -9   5       60.45       56.02     50.62 o 
   3  -9   5       23.54       58.63     52.95 o 
   4  -9   5       24.19       26.43      9.40 o 
   5  -9   5       24.58       21.50      0.19 o 
   6  -9   5        6.54       10.70      9.68 o 
  -5  -8   5        2.64        6.61     30.34 o 
  -4  -8   5       23.66       24.57      5.15 o 
  -3  -8   5       34.85       56.86     38.15 o 
  -2  -8   5        1.03        3.44     13.59 o 
  -1  -8   5     1825.18     1830.06     46.71 o 
   0  -8   5      357.21      439.04     52.58 o 
   1  -8   5      155.90      186.95     30.06 o 
   2  -8   5        0.70       26.71     42.62 o 
   3  -8   5      852.43      955.61     18.61 o 
   4  -8   5       20.06       16.56     50.90 o 
   5  -8   5      121.74      210.31     51.27 o 
   6  -8   5        4.23        5.49      5.03 o 
   7  -8   5      261.01      266.42     19.45 o 
   8  -8   5       19.46       47.27     41.13 o 
  -6  -7   5       16.26       32.29     20.10 o 
  -5  -7   5      373.50      395.49     50.62 o 
  -4  -7   5       11.67       11.89     30.27 o 
  -3  -7   5      177.88      217.01     43.36 o 
  -2  -7   5        4.31       17.77     37.22 o 
  -1  -7   5        1.77       32.66     50.72 o 
   0  -7   5     1431.79     1407.03     21.59 o 
   1  -7   5     1608.94     1684.34     53.23 o 
   2  -7   5      203.09      217.94     31.92 o 
   3  -7   5      189.38      245.00     24.16 o 
   4  -7   5        7.88        6.08      3.28 o 
   5  -7   5       97.35      170.48     41.41 o 
   6  -7   5       82.74       99.85     55.65 o 
   7  -7   5      624.10      602.73     40.67 o 
   8  -7   5        7.67       29.41     30.71 o 
   9  -7   5        7.95       15.82     55.09 o 
  -7  -6   5      105.72      110.09     39.83 o 
  -6  -6   5      207.60      152.52     14.42 o 
  -5  -6   5       94.65      103.94     31.64 o 
  -4  -6   5      158.07      176.90     27.92 o 
  -3  -6   5      146.88      133.07     17.31 o 
  -2  -6   5      163.87      215.15     55.56 o 
  -1  -6   5     2352.06     2377.89     51.74 o 
   0  -6   5       77.94      160.06     49.60 o 
   1  -6   5     1831.58     1660.14      4.37 o 
   2  -6   5        0.72        2.60     24.46 o 
   3  -6   5      341.43      368.57     15.91 o 
   4  -6   5        6.22       11.17     48.95 o 
   5  -6   5      528.83      541.69     48.76 o 
   6  -6   5      244.84      225.29     34.80 o 
   7  -6   5      421.00      428.44     17.96 o 
   8  -6   5        3.59        5.30     17.40 o 
   9  -6   5      243.45      249.30     19.91 o 
  -8  -5   5      226.35      207.70      2.70 o 
  -7  -5   5      390.80      418.29     29.41 o 
  -6  -5   5        8.27       27.17     53.51 o 
  -5  -5   5       72.86       69.23      5.68 o 
  -4  -5   5       77.40       66.54     41.22 o 
  -3  -5   5      639.94      652.70     55.37 o 
  -2  -5   5      584.00      558.99     26.34 o 
  -1  -5   5     1654.02     1629.99     44.48 o 
   0  -5   5       14.83       33.71     20.52 o 
   1  -5   5      120.56      127.24      5.77 o 
   2  -5   5        1.31       12.66     31.44 o 
   3  -5   5     1351.11     1570.62     53.69 o 
   4  -5   5      750.71      781.96     44.76 o 
   5  -5   5       20.44       23.82      9.68 o 
   6  -5   5      452.04      478.13     35.64 o 
   7  -5   5       94.19       76.77     14.33 o 
   8  -5   5        0.62       17.12     11.54 o 
   9  -5   5      285.88      301.69     23.92 o 
  -9  -4   5      202.37      266.05     27.27 o 
  -8  -4   5        5.07       31.83     54.44 o 
  -7  -4   5       48.22       51.83     27.64 o 
  -6  -4   5      134.94      192.44     42.71 o 
  -5  -4   5      557.33      510.70     33.04 o 
  -4  -4   5      380.54      395.03     39.83 o 
  -3  -4   5      147.37      139.93     18.30 o 
  -2  -4   5     3227.40     3270.86     17.96 o 
  -1  -4   5     1247.68     1250.18      9.26 o 
   0  -4   5       10.13        8.11      0.98 o 
   1  -4   5     2609.76     2563.61     32.20 o 
   2  -4   5      842.18      793.96     12.47 o 
   3  -4   5      120.69      118.83     10.33 o 
   4  -4   5       80.62      172.81     35.45 o 
   5  -4   5       31.33       42.34     10.79 o 
   6  -4   5      212.18      288.94     46.71 o 
   7  -4   5      797.40      777.68     12.47 o 
   8  -4   5       81.57      119.39     52.86 o 
   9  -4   5       45.01       52.39     40.29 o 
  -9  -3   5       33.99       30.80     13.87 o 
  -8  -3   5       82.09      116.51     50.72 o 
  -7  -3   5       18.36       22.99      9.21 o 
  -6  -3   5      610.61      592.12     29.03 o 
  -5  -3   5     1407.75     1495.30     27.52 o 
  -4  -3   5       13.47       20.85     10.71 o 
  -3  -3   5     1035.01     1054.85     20.15 o 
  -2  -3   5       20.15       18.86     10.11 o 
  -1  -3   5      288.35      273.26     15.21 o 
   0  -3   5       16.34       26.74     11.27 o 
   1  -3   5     1994.44     1830.48     46.81 o 
   2  -3   5      654.53      645.63     27.45 o 
   3  -3   5     1333.27     1319.37     47.37 o 
   4  -3   5       87.37       88.22     21.96 o 
   5  -3   5      471.07      493.58     22.24 o 
   6  -3   5      100.43      130.65     26.43 o 
   7  -3   5        1.24        4.65     11.17 o 
   8  -3   5       46.10       50.25      6.89 o 
   9  -3   5      228.86      223.06     35.27 o 
 -10  -2   5       17.98       19.17     39.18 o 
  -9  -2   5       28.44       33.22     33.69 o 
  -8  -2   5      203.96      202.82     16.43 o 
  -7  -2   5      816.01      793.82     22.52 o 
  -6  -2   5        1.44        8.51      8.42 o 
  -5  -2   5        9.95       31.19     32.90 o 
  -4  -2   5     1411.33     1259.88     48.16 o 
  -3  -2   5      963.48      815.01      7.91 o 
  -2  -2   5       13.48       25.17     12.03 o 
  -1  -2   5      274.80      307.52     22.85 o 
   0  -2   5        3.77        2.83      2.31 o 
   1  -2   5      298.44      303.74      1.30 o 
   2  -2   5      841.84      857.43     22.24 o 
   3  -2   5     1366.31     1533.12     38.62 o 
   4  -2   5      857.98      778.14     30.06 o 
   5  -2   5      285.54      296.11     20.66 o 
   6  -2   5       24.45       29.13      7.63 o 
   7  -2   5       40.52       67.84     51.74 o 
   8  -2   5        7.78       38.99     50.16 o 
   9  -2   5      192.74      273.59     38.06 o 
 -10  -1   5      176.76      201.12     14.06 o 
  -9  -1   5        9.11       32.00     31.26 o 
  -8  -1   5       13.72       36.15     20.49 o 
  -7  -1   5      554.96      544.98     44.25 o 
  -6  -1   5     1089.08     1068.44     29.66 o 
  -5  -1   5     2416.77     2480.66     19.17 o 
  -4  -1   5      205.63      238.54     15.29 o 
  -3  -1   5      194.66      178.74     13.68 o 
  -2  -1   5      819.82      963.68     96.22 o 
  -1  -1   5      531.45      568.77     40.67 o 
   0  -1   5     1339.06     1400.93     27.17 o 
   1  -1   5     7850.11     7275.22     11.07 o 
   2  -1   5      459.37      786.24     47.65 o 
   3  -1   5      203.98      268.94     28.20 o 
   4  -1   5       42.88       70.54     44.02 o 
   5  -1   5      402.69      438.21     47.92 o 
   6  -1   5      448.74      451.42     50.90 o 
   7  -1   5      320.59      356.50     25.03 o 
   8  -1   5      114.24      114.55     30.15 o 
 -11   0   5       87.62      130.16     32.24 o 
 -10   0   5       48.76       54.43     21.54 o 
  -9   0   5       22.43       22.92      5.57 o 
  -8   0   5      167.07      191.54     20.09 o 
  -7   0   5      774.91      737.56     20.77 o 
  -6   0   5      125.43      156.43     38.20 o 
  -5   0   5     2970.82     2767.74     51.27 o 
  -4   0   5      101.58      115.97     14.24 o 
  -3   0   5       54.54       64.92     17.69 o 
  -2   0   5        7.78       17.26     31.90 o 
  -1   0   5     6291.68     5786.26     27.50 o 
   0   0   5      685.73      781.21     27.35 o 
   1   0   5     2188.96     2347.44     31.13 o 
   2   0   5       64.42       62.13     12.14 o 
   3   0   5      753.16      700.81     19.17 o 
   4   0   5     2880.37     2612.96      3.72 o 
   5   0   5     1953.23     1920.70     17.22 o 
   6   0   5      247.91      274.89     23.82 o 
   7   0   5        9.47       10.24      1.21 o 
   8   0   5        2.56       28.20     52.58 o 
 -11   1   5        0.79        2.60      6.88 o 
 -10   1   5      585.27      544.11     18.94 o 
  -9   1   5       77.35      107.34     12.10 o 
  -8   1   5      494.40      434.66     34.90 o 
  -7   1   5      860.00      785.29      5.44 o 
  -6   1   5        8.60        8.45     15.72 o 
  -5   1   5       59.73       64.02     40.01 o 
  -4   1   5      234.93      467.58     33.46 o 
  -3   1   5     6566.87     6011.87     28.23 o 
  -2   1   5        2.79       10.86     19.66 o 
  -1   1   5     3787.95     3505.69     74.59 o 
   0   1   5      318.11      297.33      3.28 o 
   1   1   5     1674.61     1618.58     22.15 o 
   2   1   5      248.18      241.57     20.13 o 
   3   1   5     2713.75     2681.56     19.93 o 
   4   1   5      164.86      196.41     15.37 o 
   5   1   5      296.77      351.31     23.08 o 
   6   1   5       85.80       95.48     26.43 o 
   7   1   5       94.20      107.11     25.22 o 
   8   1   5        0.69        8.47     39.46 o 
 -11   2   5       27.83       40.78     19.75 o 
 -10   2   5       97.53       97.81     16.35 o 
  -9   2   5       15.63       19.21     12.57 o 
  -8   2   5      145.03      171.76     29.42 o 
  -7   2   5       12.97       14.52     17.53 o 
  -6   2   5        1.34      101.05     23.70 o 
  -5   2   5     1787.17     1697.17     11.83 o 
  -4   2   5      390.80      401.26      7.03 o 
  -3   2   5     2883.27     2691.92     36.35 o 
  -2   2   5       36.78       63.00     18.32 o 
  -1   2   5        1.17       64.44     23.39 o 
   0   2   5     1375.80     1510.69     43.46 o 
   1   2   5     1693.55     1580.60     23.54 o 
   2   2   5      342.26      374.08     17.80 o 
   3   2   5      495.19      496.38     12.93 o 
   4   2   5       27.01       42.04     43.85 o 
   5   2   5      675.68      636.82     19.54 o 
   6   2   5      186.08      218.33     16.08 o 
   7   2   5      214.70      219.99     39.83 o 
 -11   3   5      166.43      171.49     14.66 o 
 -10   3   5       52.11       47.83      4.43 o 
  -9   3   5       17.56       20.95     24.15 o 
  -8   3   5      521.94      557.73     37.09 o 
  -7   3   5      862.55      865.89     21.19 o 
  -6   3   5       63.34       99.90     24.69 o 
  -5   3   5      848.70      803.82     15.16 o 
  -4   3   5     4549.20     4452.16     27.82 o 
  -3   3   5       55.86       54.76     10.02 o 
  -2   3   5      925.19      787.68     23.40 o 
  -1   3   5      389.70      410.05     28.80 o 
   0   3   5      121.39      126.38      2.13 o 
   1   3   5      826.71      782.05     16.28 o 
   2   3   5       86.94       91.68     15.66 o 
   3   3   5      712.85      752.66     30.04 o 
   4   3   5      124.34      137.10     41.69 o 
   5   3   5      253.80      257.97     22.94 o 
   6   3   5       83.80       77.79     18.25 o 
 -11   4   5       10.60       13.49     34.15 o 
 -10   4   5      182.63      210.03     27.54 o 
  -9   4   5       27.00       44.67     21.31 o 
  -8   4   5        7.69       18.24     21.40 o 
  -7   4   5      338.76      339.94     19.36 o 
  -6   4   5       74.99       85.56     11.91 o 
  -5   4   5       87.59      119.02     35.76 o 
  -4   4   5       14.64       33.39     21.16 o 
  -3   4   5     1069.77      943.46     21.78 o 
  -2   4   5      177.65      191.46     24.77 o 
  -1   4   5     1497.17     1506.13     18.89 o 
   0   4   5        0.99        0.80      5.87 o 
   1   4   5      136.71      143.71      7.43 o 
   2   4   5       10.79       44.73     23.99 o 
   3   4   5      839.56      795.01     15.45 o 
   4   4   5       25.58       33.36     16.40 o 
   5   4   5       32.31       64.21     49.97 o 
   6   4   5      111.64      125.63     51.18 o 
 -11   5   5       26.21       42.08     17.88 o 
 -10   5   5        4.33        5.30      7.91 o 
  -9   5   5      220.60      303.83     41.97 o 
  -8   5   5        6.96        9.40      5.58 o 
  -7   5   5        2.47        3.26      3.54 o 
  -6   5   5      505.96      454.64     14.98 o 
  -5   5   5      545.68      549.15     18.48 o 
  -4   5   5      651.96      598.31     15.68 o 
  -3   5   5       21.44       80.20     29.22 o 
  -2   5   5       34.40       47.57     11.72 o 
  -1   5   5      538.00      502.57     17.53 o 
   0   5   5      137.17      170.32     31.71 o 
   1   5   5     1265.85     1166.55     14.19 o 
   2   5   5        1.25       20.36     10.86 o 
   3   5   5       62.99       51.46     27.08 o 
   4   5   5       28.58       33.31      1.49 o 
   5   5   5      119.21      140.52     37.78 o 
 -11   6   5       70.16      106.58     38.80 o 
 -10   6   5        3.37        7.82     14.98 o 
  -9   6   5       98.08      100.78     51.83 o 
  -8   6   5      234.14      258.33     17.40 o 
  -7   6   5      124.68      150.75     11.45 o 
  -6   6   5      570.00      500.17     23.87 o 
  -5   6   5      334.04      315.98     11.10 o 
  -4   6   5       32.42       40.92     15.11 o 
  -3   6   5      191.69      195.11     23.17 o 
  -2   6   5      830.10      742.93     10.37 o 
  -1   6   5      864.17      848.93     14.10 o 
   0   6   5       54.64       66.60      7.58 o 
   1   6   5      347.87      373.44     22.71 o 
   2   6   5      223.59      245.39     54.53 o 
   3   6   5      260.29      248.84     23.92 o 
   4   6   5        4.44       38.53     45.97 o 
 -11   7   5        0.10        1.21     30.34 o 
 -10   7   5       15.92       37.50     25.22 o 
  -9   7   5       30.97       26.24      7.07 o 
  -8   7   5       86.02       91.57      6.51 o 
  -7   7   5      260.90      304.86     49.51 o 
  -6   7   5        0.17        0.00      2.32 o 
  -5   7   5        3.76        7.06      9.43 o 
  -4   7   5      252.33      300.86     25.12 o 
  -3   7   5      803.19     1015.14     36.09 o 
  -2   7   5      581.19      522.88     23.12 o 
  -1   7   5      328.13      288.20     16.38 o 
   0   7   5      269.64      267.26     13.21 o 
   1   7   5      104.36      103.57     12.19 o 
   2   7   5       14.99       43.36     42.25 o 
   3   7   5       62.55       61.88     40.48 o 
 -10   8   5       38.55       30.43     53.32 o 
  -9   8   5      139.10      147.87      7.72 o 
  -8   8   5       13.77       32.29     44.02 o 
  -7   8   5        0.35        0.00      0.65 o 
  -6   8   5      138.43      152.13     19.76 o 
  -5   8   5      244.12      254.28     24.15 o 
  -4   8   5      265.76      298.53     52.86 o 
  -3   8   5      140.84      184.90     15.63 o 
  -2   8   5      509.40      548.57     46.16 o 
  -1   8   5      223.22      186.21     24.29 o 
   0   8   5       15.67       22.71     13.21 o 
   1   8   5      310.90      342.73     47.37 o 
   2   8   5        0.56        4.75      2.79 o 
  -9   9   5        2.01        5.96     10.89 o 
  -8   9   5       22.77       14.42     45.13 o 
  -7   9   5       30.93       29.41      3.82 o 
  -6   9   5        9.37        5.86      0.56 o 
  -5   9   5      483.71      481.85     46.25 o 
  -4   9   5        0.34       38.06     42.81 o 
  -3   9   5      103.20       83.66     43.09 o 
  -2   9   5        9.93        6.42      1.30 o 
  -1   9   5      149.10      163.13     13.77 o 
   0   9   5       25.72       31.36     23.64 o 
  -6  10   5       48.50       67.93     30.80 o 
  -5  10   5        0.23        0.09      3.82 o 
  -4  10   5        7.17        5.12      1.21 o 
  -3  10   5      156.26      193.93     39.08 o 
  -2  10   5       28.38       52.11     49.88 o 
   0 -11   6      105.47      122.18     18.98 o 
   1 -11   6        1.51       34.52     31.92 o 
   2 -11   6       15.55       45.32     43.36 o 
   3 -11   6       19.80       32.57     16.94 o 
   4 -11   6       19.25       25.03     16.84 o 
   5 -11   6        1.84       21.96     27.54 o 
  -3 -10   6       26.27       37.12     36.38 o 
  -2 -10   6      100.06      194.68     50.62 o 
  -1 -10   6      101.61      114.65     13.68 o 
   0 -10   6       59.27       75.84     23.08 o 
   1 -10   6      213.51      227.80     14.98 o 
   2 -10   6        0.05        0.00      7.91 o 
   3 -10   6       15.37       21.87      9.21 o 
   4 -10   6       90.96       83.38      0.84 o 
   5 -10   6       11.66       14.61     16.19 o 
   6 -10   6        1.95        8.93     24.10 o 
  -4  -9   6       29.32       37.82     17.16 o 
  -3  -9   6      197.71      228.08     32.48 o 
  -2  -9   6      205.46      247.63     32.29 o 
  -1  -9   6       14.63       27.27     26.15 o 
   0  -9   6      149.77      159.03     20.57 o 
   1  -9   6       34.68       68.68     15.73 o 
   2  -9   6      212.25      230.13     10.42 o 
   3  -9   6       10.65       20.47      4.65 o 
   4  -9   6        1.39       27.17     21.78 o 
   5  -9   6      152.58      138.00     11.54 o 
   6  -9   6        3.46       11.63     32.66 o 
  -5  -8   6       82.88      175.51     55.09 o 
  -4  -8   6      380.96      320.89      4.10 o 
  -3  -8   6       28.97      101.15     21.31 o 
  -2  -8   6      164.13      157.27      5.58 o 
  -1  -8   6        2.22        1.21      1.77 o 
   0  -8   6     1088.57      991.71      2.05 o 
   1  -8   6       66.71      119.11     48.39 o 
   2  -8   6      447.26      404.99     39.27 o 
   3  -8   6        8.38        8.65      1.49 o 
   4  -8   6        0.02        0.00      5.03 o 
   5  -8   6        0.37        3.63     19.73 o 
   6  -8   6       39.52       66.82     44.02 o 
   7  -8   6       57.98      127.95     55.18 o 
   8  -8   6       57.05       47.92     17.96 o 
  -6  -7   6      108.37      169.46     43.09 o 
  -5  -7   6       72.94      132.14     27.36 o 
  -4  -7   6        1.08        8.10     40.01 o 
  -3  -7   6       70.64       96.97     33.31 o 
  -2  -7   6        2.23       20.66     19.45 o 
  -1  -7   6        3.16       23.82     13.21 o 
   0  -7   6     4417.78     3963.96      0.65 o 
   1  -7   6        0.81       24.94     41.50 o 
   2  -7   6       29.12       47.74     39.55 o 
   3  -7   6       17.69       17.40      3.44 o 
   4  -7   6        9.03       52.52     34.76 o 
   5  -7   6      159.88      150.75      6.05 o 
   6  -7   6      171.13      197.19     25.68 o 
   7  -7   6        0.43        9.68     52.95 o 
   8  -7   6       85.30       82.73     10.79 o 
  -7  -6   6       23.08       48.67     45.13 o 
  -6  -6   6      129.97      133.16      9.31 o 
  -5  -6   6      198.31      222.97     40.85 o 
  -4  -6   6      105.88      146.66     32.66 o 
  -3  -6   6      243.58      261.68      4.09 o 
  -2  -6   6     1132.72     1081.23     16.01 o 
  -1  -6   6        1.37       16.56     19.08 o 
   0  -6   6      116.34      109.90     15.73 o 
   1  -6   6       62.56       70.91     35.92 o 
   2  -6   6      443.62      430.34     20.32 o 
   3  -6   6        2.61        1.52      9.87 o 
   4  -6   6      368.80      348.22      7.07 o 
   5  -6   6        2.79        7.54     28.01 o 
   6  -6   6       79.74      158.48     28.20 o 
   7  -6   6       63.23       85.61     21.12 o 
   8  -6   6      370.15      375.86      7.17 o 
  -8  -5   6        2.23       12.47     48.95 o 
  -7  -5   6       52.69       63.09     29.96 o 
  -6  -5   6       75.36      162.20     45.32 o 
  -5  -5   6      222.78      238.23     22.99 o 
  -4  -5   6      315.56      342.45     41.41 o 
  -3  -5   6       13.53       35.08     44.20 o 
  -2  -5   6       82.03      151.22     45.32 o 
  -1  -5   6      802.43      841.80      8.47 o 
   0  -5   6     1396.45     1363.66     88.64 o 
   1  -5   6      239.52      237.59     19.64 o 
   2  -5   6     1030.99     1133.14     33.97 o 
   3  -5   6      126.64      157.73     45.69 o 
   4  -5   6       45.40       74.45     44.85 o 
   5  -5   6      559.72      525.68     53.79 o 
   6  -5   6       12.78       33.69     31.64 o 
   7  -5   6       61.26       63.74      5.58 o 
   8  -5   6      135.70      126.84     52.67 o 
   9  -5   6       23.14       22.24     27.08 o 
  -9  -4   6       26.31       48.48     26.89 o 
  -8  -4   6        0.58       22.33     20.19 o 
  -7  -4   6        4.73       11.91      4.56 o 
  -6  -4   6      279.14      306.72     13.49 o 
  -5  -4   6      510.90      544.39      3.54 o 
  -4  -4   6       45.55       62.91     46.90 o 
  -3  -4   6        5.89        7.86      8.92 o 
  -2  -4   6        8.55       13.34     20.60 o 
  -1  -4   6      557.51      594.56     14.90 o 
   0  -4   6      591.57      534.36     11.49 o 
   1  -4   6      519.60      533.34     28.54 o 
   2  -4   6      223.65      233.48     50.06 o 
   3  -4   6      103.06      117.35     17.96 o 
   4  -4   6     1378.25     1532.84     31.45 o 
   5  -4   6      112.45      202.68     44.48 o 
   6  -4   6       70.05       96.04     42.06 o 
   7  -4   6        1.75        4.00     16.47 o 
   8  -4   6      336.21      345.43     32.48 o 
   9  -4   6       17.10       36.39     12.10 o 
  -9  -3   6      217.49      259.72     36.57 o 
  -8  -3   6      205.74      257.49     51.83 o 
  -7  -3   6       22.39       68.02     16.38 o 
  -6  -3   6      130.50      149.25     19.85 o 
  -5  -3   6      152.09      122.41      7.02 o 
  -4  -3   6      330.65      339.57     22.90 o 
  -3  -3   6     1015.14      916.33     40.53 o 
  -2  -3   6       15.00       18.54     20.25 o 
  -1  -3   6     1182.77     1129.49     25.03 o 
   0  -3   6      398.85      390.06      7.07 o 
   1  -3   6        1.18       17.70     26.69 o 
   2  -3   6     1125.20     1093.89     13.03 o 
   3  -3   6      403.47      454.12     41.78 o 
   4  -3   6     1592.00     1682.75     52.58 o 
   5  -3   6       13.81       15.08      6.23 o 
   6  -3   6       17.52       32.29     17.59 o 
   7  -3   6        2.59        5.49     25.13 o 
   8  -3   6      355.89      372.97     50.25 o 
 -10  -2   6      156.94      145.17      2.42 o 
  -9  -2   6       12.80       21.40     33.13 o 
  -8  -2   6      580.09      683.43     28.59 o 
  -7  -2   6      355.31      406.63     26.99 o 
  -6  -2   6      119.54      157.03     22.93 o 
  -5  -2   6     1119.24     1342.69     35.31 o 
  -4  -2   6     1665.65     1512.76     33.79 o 
  -3  -2   6       77.49      117.25     25.13 o 
  -2  -2   6       69.48       73.94     22.18 o 
  -1  -2   6      332.44      362.79     10.38 o 
   0  -2   6     4923.91     4816.33     61.18 o 
   1  -2   6     1235.59     1503.81     52.21 o 
   2  -2   6     3256.54     3284.36     32.57 o 
   3  -2   6        8.73        5.30     21.78 o 
   4  -2   6        4.80       15.45     29.13 o 
   5  -2   6       18.86       23.45     16.47 o 
   6  -2   6      559.12      503.53     33.04 o 
   7  -2   6      164.50      171.13      6.33 o 
   8  -2   6       26.90       28.57     16.29 o 
 -10  -1   6       70.13       65.09      9.91 o 
  -9  -1   6       89.20       84.01      6.74 o 
  -8  -1   6       12.70       39.80     21.87 o 
  -7  -1   6      672.34      661.77     30.09 o 
  -6  -1   6     1455.31     1517.35     14.14 o 
  -5  -1   6      401.79      373.41      7.68 o 
  -4  -1   6       45.50       46.99      4.53 o 
  -3  -1   6       62.22       86.73     34.15 o 
  -2  -1   6      235.72      229.64     22.50 o 
  -1  -1   6     5932.93     5387.23     24.58 o 
   0  -1   6     1941.69     2019.07     38.06 o 
   1  -1   6       22.05       53.51     51.27 o 
   2  -1   6       29.61       36.48     48.67 o 
   3  -1   6      202.57      235.25     24.38 o 
   4  -1   6     1220.84     1151.68      0.09 o 
   5  -1   6      253.44      270.70     10.61 o 
   6  -1   6      223.37      237.67      8.28 o 
   7  -1   6       53.28       60.02     19.26 o 
   8  -1   6       52.54       75.28     23.36 o 
 -11   0   6        8.31       23.86     11.96 o 
 -10   0   6        7.95       29.78     36.72 o 
  -9   0   6      409.82      445.93     11.84 o 
  -8   0   6      615.23      601.30     32.30 o 
  -7   0   6        3.47       25.31     14.04 o 
  -6   0   6      887.92      789.64      6.62 o 
  -5   0   6      354.96      447.40     17.01 o 
  -4   0   6      977.18      893.86     15.82 o 
  -3   0   6      858.76      807.08     19.42 o 
  -2   0   6     1012.63      981.29     57.04 o 
  -1   0   6     1603.44     1501.83     16.52 o 
   0   0   6      488.36      501.26     11.78 o 
   1   0   6      689.96      641.63     12.52 o 
   2   0   6     1897.84     1935.50     11.26 o 
   3   0   6       12.77       25.59     47.37 o 
   4   0   6        4.68        6.05     53.32 o 
   5   0   6      154.48      180.62     22.80 o 
   6   0   6       10.10        8.56     35.64 o 
   7   0   6        0.98        4.75     15.91 o 
   8   0   6       27.33       41.60     22.52 o 
 -11   1   6       20.42       42.53     29.25 o 
 -10   1   6      165.64      149.01      8.61 o 
  -9   1   6       15.16       18.81      4.47 o 
  -8   1   6       68.54       65.15      4.09 o 
  -7   1   6      296.09      298.94     39.32 o 
  -6   1   6      627.96      651.98     24.96 o 
  -5   1   6       56.05       78.90     12.19 o 
  -4   1   6     1281.11     1229.33     37.92 o 
  -3   1   6       87.09       88.67     19.90 o 
  -2   1   6       22.99       24.86      2.55 o 
  -1   1   6      157.71      162.83     26.89 o 
   0   1   6     2341.51     2138.69    171.60 o 
   1   1   6       30.43       36.88      7.91 o 
   2   1   6     1554.95     1474.80     20.25 o 
   3   1   6       86.39       93.79     17.93 o 
   4   1   6      388.00      353.56      2.56 o 
   5   1   6       72.75       88.50     32.01 o 
   6   1   6       67.13       82.63     40.48 o 
   7   1   6      195.81      160.24     39.55 o 
 -11   2   6        4.76        5.10     10.38 o 
 -10   2   6      268.38      290.05     22.95 o 
  -9   2   6       29.14       27.51     12.70 o 
  -8   2   6        1.08       12.35      6.75 o 
  -7   2   6        5.22       20.66      9.70 o 
  -6   2   6     1260.10     1292.38     22.65 o 
  -5   2   6      471.86      450.31      8.38 o 
  -4   2   6      999.34     1263.09     26.62 o 
  -3   2   6        3.54        6.00      8.45 o 
  -2   2   6      104.21      159.15     24.95 o 
  -1   2   6       57.03       58.81     10.05 o 
   0   2   6     1322.50     1329.41     21.14 o 
   1   2   6     1793.15     1694.46      9.72 o 
   2   2   6       39.19       41.84     13.17 o 
   3   2   6      202.60      173.46     22.69 o 
   4   2   6      729.21      694.58     14.59 o 
   5   2   6        1.85        1.88     12.71 o 
   6   2   6       45.50       36.53     11.12 o 
   7   2   6        1.33        6.89     29.13 o 
 -11   3   6        3.15        7.18     13.64 o 
 -10   3   6       86.04      114.60     27.78 o 
  -9   3   6      115.35      180.68     37.45 o 
  -8   3   6      267.43      313.66     33.14 o 
  -7   3   6        5.31       29.01     28.21 o 
  -6   3   6      565.80      556.81     33.05 o 
  -5   3   6      359.47      348.17     16.46 o 
  -4   3   6      489.88      493.75     14.36 o 
  -3   3   6       35.72       37.06     12.03 o 
  -2   3   6      976.82     1144.83     63.74 o 
  -1   3   6       19.28       69.52     38.01 o 
   0   3   6        8.51       22.26     13.80 o 
   1   3   6       68.66       68.14      7.48 o 
   2   3   6     2347.95     2400.52     40.76 o 
   3   3   6      189.64      216.92     16.58 o 
   4   3   6        8.73       19.50     17.68 o 
   5   3   6       87.73       98.11      8.67 o 
   6   3   6       70.47       64.28     24.25 o 
 -11   4   6       41.17       51.46     44.20 o 
 -10   4   6       82.99       83.87     12.61 o 
  -9   4   6        7.51       19.46      7.48 o 
  -8   4   6      129.58      118.44      9.08 o 
  -7   4   6      126.89      225.11     51.83 o 
  -6   4   6     1502.68     1655.77     20.29 o 
  -5   4   6     1587.08     1469.21     69.23 o 
  -4   4   6       80.43      102.25     42.53 o 
  -3   4   6       46.08       72.50     25.44 o 
  -2   4   6       41.26       43.91     17.69 o 
  -1   4   6      176.44      173.94     11.12 o 
   0   4   6     1470.27     1492.28     29.03 o 
   1   4   6      171.35      255.63     33.82 o 
   2   4   6      564.47      593.79     26.39 o 
   3   4   6      167.92      166.13      2.60 o 
   4   4   6       96.14       93.93      8.65 o 
   5   4   6      198.61      169.64     16.01 o 
 -11   5   6       45.73       41.97      5.96 o 
 -10   5   6        0.19        0.00      2.33 o 
  -9   5   6       50.30       73.14     30.62 o 
  -8   5   6       37.48       36.94      7.07 o 
  -7   5   6      259.89      238.60      6.23 o 
  -6   5   6     2025.94     1786.83    176.86 o 
  -5   5   6        0.96       11.17      7.74 o 
  -4   5   6        9.34        7.97      5.11 o 
  -3   5   6      423.98      441.08     25.60 o 
  -2   5   6      825.42      738.98     32.29 o 
  -1   5   6       38.32       48.77     20.00 o 
   0   5   6       99.19      118.88     23.78 o 
   1   5   6      223.17      311.68     28.50 o 
   2   5   6      473.06      510.71      8.91 o 
   3   5   6        4.67        2.70      0.47 o 
   4   5   6      493.71      545.41     41.88 o 
   5   5   6       26.81       60.39     53.41 o 
 -11   6   6       40.71       55.18     21.96 o 
 -10   6   6       62.06       72.68     44.85 o 
  -9   6   6       52.06       41.69      4.37 o 
  -8   6   6       93.13      128.61     16.01 o 
  -7   6   6        2.11        4.84      7.63 o 
  -6   6   6      186.27      242.58     19.63 o 
  -5   6   6      358.67      347.47     22.10 o 
  -4   6   6       33.90       31.62      8.33 o 
  -3   6   6        4.99        4.50      5.01 o 
  -2   6   6       11.41       43.43     22.04 o 
  -1   6   6        8.74        8.15      1.86 o 
   0   6   6       14.94       31.29     11.35 o 
   1   6   6      489.45      523.82     23.26 o 
   2   6   6      130.03      138.47     52.39 o 
   3   6   6       12.70       16.19     11.82 o 
   4   6   6       29.08       25.59      0.37 o 
 -11   7   6       12.58       44.39     51.27 o 
 -10   7   6       17.36       42.71     41.60 o 
  -9   7   6        8.12       17.77      8.65 o 
  -8   7   6       13.83       35.45     28.01 o 
  -7   7   6      249.46      296.11     32.48 o 
  -6   7   6      188.45      238.13     35.80 o 
  -5   7   6       20.28       38.93     16.72 o 
  -4   7   6      539.98      542.99     30.51 o 
  -3   7   6       53.89       66.48     18.34 o 
  -2   7   6       70.46       83.61     20.28 o 
  -1   7   6      139.09      211.15     43.92 o 
   0   7   6        3.52       12.93     50.90 o 
   1   7   6        0.73       15.54     28.66 o 
   2   7   6      171.15      200.17     25.13 o 
   3   7   6       40.16       56.95     52.39 o 
 -10   8   6       87.40       91.48     32.76 o 
  -9   8   6       33.91       66.54     54.44 o 
  -8   8   6        0.37       10.05     37.41 o 
  -7   8   6        2.36        7.91     17.96 o 
  -6   8   6      174.42      240.74     22.44 o 
  -5   8   6        1.30       21.21     12.05 o 
  -4   8   6      130.27      131.49     28.66 o 
  -3   8   6       42.46       46.44      1.77 o 
  -2   8   6      124.15      167.78     28.10 o 
  -1   8   6       17.26       22.33      3.35 o 
   0   8   6        0.88        5.68     22.99 o 
   1   8   6       53.95       40.29      7.63 o 
  -9   9   6        1.44       16.19      9.58 o 
  -8   9   6       43.15       49.88     38.90 o 
  -7   9   6        0.42        3.91     27.36 o 
  -6   9   6        6.10       11.91     20.57 o 
  -5   9   6        8.53       10.98      8.28 o 
  -4   9   6      167.76      223.80     29.78 o 
  -3   9   6       65.93       66.54     40.01 o 
  -2   9   6      159.44      143.31      0.47 o 
  -1   9   6       10.28       12.19     16.29 o 
   0   9   6        5.19        5.86      5.58 o 
  -6  10   6      100.58      100.41     27.54 o 
  -5  10   6        0.33       30.34     28.57 o 
  -4  10   6      196.12      246.60     53.69 o 
  -3  10   6       11.93       10.42      6.51 o 
   0 -11   7        3.25       22.71     39.83 o 
   1 -11   7        7.20       21.96     22.52 o 
   2 -11   7       35.95       31.36      1.77 o 
   3 -11   7       98.63      136.98     17.68 o 
   4 -11   7      107.66      172.06     33.04 o 
  -3 -10   7       98.30      128.79     39.64 o 
  -2 -10   7       42.53      115.30     27.17 o 
  -1 -10   7       92.47      106.36     22.24 o 
   0 -10   7        4.86        5.77     12.93 o 
   1 -10   7        5.50       29.03     55.46 o 
   2 -10   7      103.17      123.58     49.51 o 
   3 -10   7      153.01      223.24     39.46 o 
   4 -10   7       33.57       24.10      0.09 o 
   5 -10   7       55.28      112.41     54.53 o 
   6 -10   7        7.45       13.49     34.71 o 
  -4  -9   7       78.87       83.57      3.35 o 
  -3  -9   7      101.53      103.20     21.87 o 
  -2  -9   7        6.20        8.93      8.56 o 
  -1  -9   7       80.36      132.42     37.78 o 
   0  -9   7        0.67       10.33      4.09 o 
   1  -9   7      252.94      273.03     18.98 o 
   2  -9   7       39.08       29.96     24.94 o 
   3  -9   7        3.84        5.49      8.28 o 
   4  -9   7       38.89       49.13     28.01 o 
   5  -9   7        1.23       34.71     35.08 o 
   6  -9   7       54.00       52.39      4.65 o 
  -5  -8   7      160.51      198.68     38.80 o 
  -4  -8   7       85.45       87.38      7.91 o 
  -3  -8   7       21.87       30.99      9.12 o 
  -2  -8   7      121.40      119.95      3.54 o 
  -1  -8   7      214.35      266.61     26.80 o 
   0  -8   7        0.48        3.44     11.17 o 
   1  -8   7      618.83      639.49     50.25 o 
   2  -8   7       31.75       57.14     44.20 o 
   3  -8   7      333.31      302.62      3.35 o 
   4  -8   7        2.52        8.28     16.47 o 
   5  -8   7       49.05       69.42     36.76 o 
   6  -8   7        9.81        8.38      2.61 o 
   7  -8   7        0.05        2.05     35.73 o 
  -6  -7   7        1.23        3.82     24.10 o 
  -5  -7   7       89.64       89.80      8.00 o 
  -4  -7   7        2.12        4.84      1.58 o 
  -3  -7   7      308.99      297.60     27.92 o 
  -2  -7   7        3.00       36.94     52.67 o 
  -1  -7   7       91.05      111.02     11.63 o 
   0  -7   7       83.93      187.14     43.55 o 
   1  -7   7      408.57      393.91     26.89 o 
   2  -7   7       13.04       28.10     45.88 o 
   3  -7   7       48.95       52.30     34.06 o 
   4  -7   7       39.06       60.47     21.73 o 
   5  -7   7       63.51       77.33     35.83 o 
   6  -7   7      129.50      137.54     44.20 o 
   7  -7   7      191.56      165.27      2.05 o 
   8  -7   7       19.74       41.50     33.41 o 
  -7  -6   7       14.12       31.17     21.03 o 
  -6  -6   7       39.05       61.14     51.46 o 
  -5  -6   7      289.07      288.57     35.36 o 
  -4  -6   7       89.79       87.47     26.52 o 
  -3  -6   7     2126.83     1983.52     36.48 o 
  -2  -6   7      208.85      262.79     43.92 o 
  -1  -6   7      279.22      314.91     14.98 o 
   0  -6   7      171.23      257.30     32.48 o 
   1  -6   7     2044.46     2103.65     26.34 o 
   2  -6   7       66.58       91.76     20.01 o 
   3  -6   7      299.17      258.82     14.12 o 
   4  -6   7       22.79       23.36      1.30 o 
   5  -6   7      785.37      712.63     14.61 o 
   6  -6   7       20.37       18.98      0.93 o 
   7  -6   7       92.36       96.41     38.90 o 
   8  -6   7        2.47        3.82      7.35 o 
  -8  -5   7      126.99      127.30      8.84 o 
  -7  -5   7      224.03      267.26     40.67 o 
  -6  -5   7       84.17       95.10      4.00 o 
  -5  -5   7      135.93      130.37     15.08 o 
  -4  -5   7        4.89       10.24     11.54 o 
  -3  -5   7      683.88      720.17     30.52 o 
  -2  -5   7     1454.20     1524.28     22.99 o 
  -1  -5   7     1533.18     1382.27     15.63 o 
   0  -5   7      301.27      288.54     21.87 o 
   1  -5   7        3.28        9.77     10.70 o 
   2  -5   7        0.23        7.71     16.84 o 
   3  -5   7     1213.83     1255.99      6.61 o 
   4  -5   7       75.70       93.89     49.04 o 
   5  -5   7     1038.50      984.64      8.47 o 
   6  -5   7        0.33        3.07      1.30 o 
   7  -5   7       13.22       30.62     19.64 o 
   8  -5   7        7.99       21.68     27.45 o 
  -9  -4   7      180.35      220.82     31.36 o 
  -8  -4   7      153.10      173.74     12.19 o 
  -7  -4   7       82.45       83.10      7.91 o 
  -6  -4   7       46.89       52.95     33.59 o 
  -5  -4   7       36.24       59.37     49.04 o 
  -4  -4   7      101.51      117.25     15.82 o 
  -3  -4   7     2082.06     1873.86     55.09 o 
  -2  -4   7     1423.32     1607.63     29.02 o 
  -1  -4   7     1306.88     1552.35     33.53 o 
   0  -4   7       42.02       55.32     21.02 o 
   1  -4   7     1132.85     1238.71     38.99 o 
   2  -4   7      300.81      335.41     32.96 o 
   3  -4   7      915.68      920.71     51.83 o 
   4  -4   7      277.41      247.44      7.07 o 
   5  -4   7       14.32       16.47     55.74 o 
   6  -4   7       37.92       47.37     13.59 o 
   7  -4   7      455.57      396.80     16.56 o 
   8  -4   7       11.08       28.94      4.93 o 
  -9  -3   7      123.19      117.44     28.94 o 
  -8  -3   7       60.90       54.72      0.93 o 
  -7  -3   7        0.30        5.40     24.19 o 
  -6  -3   7      196.94      171.73     28.96 o 
  -5  -3   7      868.78      744.17     17.57 o 
  -4  -3   7      426.93      403.29     26.87 o 
  -3  -3   7        0.99       24.19     10.98 o 
  -2  -3   7       32.05       63.78     19.76 o 
  -1  -3   7        6.71       39.88     28.19 o 
   0  -3   7     1201.79     1095.96     24.00 o 
   1  -3   7     2399.88     2244.74     36.06 o 
   2  -3   7      170.82      170.39      2.98 o 
   3  -3   7      253.20      328.40     20.29 o 
   4  -3   7     1439.13     1645.72     47.65 o 
   5  -3   7      284.06      378.84     52.02 o 
   6  -3   7        3.79       23.45     26.61 o 
   7  -3   7      213.78      215.80     10.89 o 
   8  -3   7       28.99       25.22     54.16 o 
 -10  -2   7       27.68       42.06     42.90 o 
  -9  -2   7       27.45       36.85     24.75 o 
  -8  -2   7      109.80       97.32     19.25 o 
  -7  -2   7      583.96      521.86     17.30 o 
  -6  -2   7       81.34       81.55     18.56 o 
  -5  -2   7      314.34      324.92     13.59 o 
  -4  -2   7      189.49      183.95      8.19 o 
  -3  -2   7       65.93       68.56      7.86 o 
  -2  -2   7       60.43       59.48      3.49 o 
  -1  -2   7     2700.84     2566.57     60.35 o 
   0  -2   7     1176.08     1431.92     31.56 o 
   1  -2   7       81.24      113.75     18.50 o 
   2  -2   7        7.94        7.26     46.71 o 
   3  -2   7       54.25       57.79      8.47 o 
   4  -2   7      137.37      128.79     34.90 o 
   5  -2   7      229.63      233.85      2.33 o 
   6  -2   7      162.86      180.53      5.40 o 
   7  -2   7        0.15       10.33     46.81 o 
   8  -2   7        1.78        0.74     36.76 o 
 -10  -1   7       55.16       77.64     27.75 o 
  -9  -1   7       74.91       78.54     23.80 o 
  -8  -1   7      367.64      341.59      2.60 o 
  -7  -1   7      616.93      708.47     31.44 o 
  -6  -1   7      243.23      268.52     40.71 o 
  -5  -1   7       95.37      115.32     23.92 o 
  -4  -1   7       53.61       69.66     21.99 o 
  -3  -1   7       23.08       57.14     18.19 o 
  -2  -1   7      327.28      327.05      6.10 o 
  -1  -1   7     1182.29     1035.41     39.64 o 
   0  -1   7     1795.40     1780.59     57.51 o 
   1  -1   7      920.01      846.17     15.91 o 
   2  -1   7       78.65       81.52     16.29 o 
   3  -1   7     1363.92     1329.60     38.43 o 
   4  -1   7      111.97      157.17     29.96 o 
   5  -1   7      161.43      177.18     20.38 o 
   6  -1   7        0.52        2.79      7.63 o 
   7  -1   7      246.93      230.69      6.51 o 
 -11   0   7       67.85       58.21      9.58 o 
 -10   0   7      203.10      219.99     24.84 o 
  -9   0   7      728.13      672.33     34.01 o 
  -8   0   7       53.91       49.55      4.74 o 
  -7   0   7      182.96      189.19     18.19 o 
  -6   0   7      752.70      742.50     58.07 o 
  -5   0   7     3001.76     3008.24     33.85 o 
  -4   0   7       62.17       54.61     23.95 o 
  -3   0   7       12.53       38.55     27.54 o 
  -2   0   7      310.95      366.55     37.50 o 
  -1   0   7      307.73      379.78     20.10 o 
   0   0   7        4.10       15.02     10.42 o 
   1   0   7     1614.49     1479.42     18.15 o 
   2   0   7      206.60      187.14      7.07 o 
   3   0   7       79.37      148.33     50.44 o 
   4   0   7       25.36       30.24     51.83 o 
   5   0   7       15.49       15.45     22.15 o 
   6   0   7       62.35       69.05     49.13 o 
   7   0   7      108.27      108.60     13.21 o 
 -11   1   7       11.70       20.56     11.41 o 
 -10   1   7       69.80       81.78     14.37 o 
  -9   1   7       24.29       24.52     30.42 o 
  -8   1   7      281.95      277.83     11.56 o 
  -7   1   7      958.71      942.76    111.39 o 
  -6   1   7        3.26       15.39     13.92 o 
  -5   1   7      146.35      126.33     23.78 o 
  -4   1   7      106.96       90.21     12.47 o 
  -3   1   7      686.79      658.41      9.80 o 
  -2   1   7     1749.31     1634.78     28.70 o 
  -1   1   7     2233.75     1987.59     19.48 o 
   0   1   7      133.66      166.35     11.71 o 
   1   1   7      179.49      175.30      3.51 o 
   2   1   7      555.32      519.20      9.58 o 
   3   1   7     1168.95     1152.72     35.10 o 
   4   1   7      602.85      534.49     32.01 o 
   5   1   7       75.11      130.93     26.89 o 
   6   1   7       44.89       43.27     38.53 o 
   7   1   7        4.26       11.07     29.41 o 
 -11   2   7        0.54        3.11      5.21 o 
 -10   2   7      205.21      298.32     37.25 o 
  -9   2   7      715.65      689.12     32.69 o 
  -8   2   7      188.27      185.75      6.33 o 
  -7   2   7     1053.03     1154.38     21.26 o 
  -6   2   7       15.48       34.11     20.67 o 
  -5   2   7      805.46      726.67     13.47 o 
  -4   2   7      190.96      184.74      9.89 o 
  -3   2   7     2652.18     2457.90     20.19 o 
  -2   2   7      384.61      491.41     19.13 o 
  -1   2   7      573.29      646.25     31.30 o 
   0   2   7        2.15       35.50     31.27 o 
   1   2   7     1350.82     1251.19    120.51 o 
   2   2   7      343.81      339.08     17.40 o 
   3   2   7      740.40      677.49     22.78 o 
   4   2   7       98.42       99.34     12.77 o 
   5   2   7       54.10       57.06     16.11 o 
   6   2   7        0.68        8.00     31.83 o 
 -11   3   7       35.08       28.03     13.63 o 
 -10   3   7       80.21       99.86      5.45 o 
  -9   3   7       35.91       44.83     10.04 o 
  -8   3   7        9.09       17.15     35.53 o 
  -7   3   7      109.93      110.36      9.01 o 
  -6   3   7      158.50      185.73     19.50 o 
  -5   3   7     3532.91     3168.41     13.84 o 
  -4   3   7        0.90       10.47     31.19 o 
  -3   3   7      241.07      272.77     32.43 o 
  -2   3   7        0.18       32.32     30.02 o 
  -1   3   7      138.78      130.38     28.72 o 
   0   3   7      339.25      336.70     17.92 o 
   1   3   7     1601.88     1486.73    126.98 o 
   2   3   7      115.43      106.26     21.17 o 
   3   3   7       21.23       29.47     18.65 o 
   4   3   7       76.10       77.89      6.45 o 
   5   3   7      111.53      100.67     16.56 o 
 -11   4   7       25.67       23.82     15.54 o 
 -10   4   7       10.24        6.19     28.76 o 
  -9   4   7        0.18        1.41      7.28 o 
  -8   4   7      121.92      191.09     30.18 o 
  -7   4   7      443.94      411.14      2.44 o 
  -6   4   7      106.01      127.58      7.72 o 
  -5   4   7     1124.51     1177.56     46.58 o 
  -4   4   7        9.99        8.39      7.63 o 
  -3   4   7       36.45       41.39      7.75 o 
  -2   4   7      131.74      118.91     12.53 o 
  -1   4   7      589.13      616.36     26.92 o 
   0   4   7      104.02      127.25     13.68 o 
   1   4   7       60.12       65.67     12.67 o 
   2   4   7        1.20       28.17     21.70 o 
   3   4   7      533.45      502.37     17.92 o 
   4   4   7       31.76       28.92     12.14 o 
   5   4   7       82.58       75.00     11.54 o 
 -11   5   7        0.45        5.96     22.99 o 
 -10   5   7      161.64      182.39     42.62 o 
  -9   5   7       59.27       72.40     14.61 o 
  -8   5   7       15.53       24.19     53.97 o 
  -7   5   7       76.89       84.12     40.20 o 
  -6   5   7      235.26      300.88     25.95 o 
  -5   5   7      280.83      216.12     14.47 o 
  -4   5   7       15.75       32.16     12.25 o 
  -3   5   7       86.15       91.59     14.59 o 
  -2   5   7        3.20        9.29     19.12 o 
  -1   5   7       11.53       21.63     24.03 o 
   0   5   7       23.76       27.36      4.52 o 
   1   5   7      460.87      409.53      4.56 o 
   2   5   7       51.59       67.03      9.27 o 
   3   5   7       55.21       71.56     23.17 o 
   4   5   7       77.53       72.03     17.68 o 
 -11   6   7       55.01       65.23     24.66 o 
 -10   6   7       23.14       26.71     17.96 o 
  -9   6   7       32.50       51.83     47.37 o 
  -8   6   7       79.36       95.20     22.71 o 
  -7   6   7       15.55       32.29     27.17 o 
  -6   6   7       94.66      130.95     10.32 o 
  -5   6   7      378.67      341.25     25.17 o 
  -4   6   7      244.58      239.65     23.82 o 
  -3   6   7      774.44      677.84     19.64 o 
  -2   6   7       88.16       87.18      7.91 o 
  -1   6   7       29.85       47.41     14.84 o 
   0   6   7       74.01      105.83     12.00 o 
   1   6   7      297.38      330.63     46.71 o 
   2   6   7       49.64       53.60     25.13 o 
   3   6   7       27.72       43.18     36.57 o 
 -10   7   7        3.29        1.95      0.65 o 
  -9   7   7        7.09       15.45      8.56 o 
  -8   7   7      205.54      187.88      1.21 o 
  -7   7   7       30.02       48.39     44.48 o 
  -6   7   7        0.64       15.98      6.00 o 
  -5   7   7       14.75       18.81      4.47 o 
  -4   7   7        0.22        9.06     19.59 o 
  -3   7   7      387.80      361.60     36.06 o 
  -2   7   7        3.34       29.64     36.93 o 
  -1   7   7      322.49      311.56     25.22 o 
   0   7   7       30.37       26.71     16.84 o 
   1   7   7       45.18       40.95      4.37 o 
   2   7   7        8.97       11.17      8.28 o 
 -10   8   7       52.66       36.39     11.54 o 
  -9   8   7       17.98       21.78      8.38 o 
  -8   8   7       27.45       48.95     37.78 o 
  -7   8   7       80.27      105.62     29.41 o 
  -6   8   7       19.33       30.13      8.90 o 
  -5   8   7       31.46       20.65      2.98 o 
  -4   8   7       33.36      124.05     33.73 o 
  -3   8   7      188.85      238.51     33.87 o 
  -2   8   7        8.88       31.55     51.27 o 
  -1   8   7      138.58      123.95     42.90 o 
   0   8   7      161.62      186.49     11.45 o 
   1   8   7       13.60       32.66     18.05 o 
  -9   9   7       18.95       22.89     29.22 o 
  -8   9   7       12.39       12.10     29.41 o 
  -7   9   7        1.29       18.98     19.64 o 
  -6   9   7       99.97      204.73     49.51 o 
  -5   9   7      354.71      314.25      5.40 o 
  -4   9   7       26.93       15.08      8.10 o 
  -3   9   7       27.97       30.80      5.12 o 
  -2   9   7       42.41       46.62     14.70 o 
  -1   9   7      119.53      223.43     55.74 o 
  -6  10   7       30.24       90.64     30.90 o 
  -5  10   7       17.23       19.08     33.04 o 
  -4  10   7       51.67       44.48     17.22 o 
   0 -11   8        4.14        3.26     18.24 o 
   1 -11   8        8.74       16.94     30.06 o 
   2 -11   8      139.81      187.98     45.32 o 
   3 -11   8       53.40       41.88      6.70 o 
  -2 -10   8        1.08       13.31     55.46 o 
  -1 -10   8       63.30      148.43     46.06 o 
   0 -10   8       71.87       73.70     31.17 o 
   1 -10   8        1.08        9.68      6.42 o 
   2 -10   8       52.51       59.18     45.32 o 
   3 -10   8        8.41       13.49     28.57 o 
   4 -10   8      134.20      141.35     41.13 o 
   5 -10   8      124.06      129.63      5.03 o 
  -4  -9   8        1.47        2.88     16.84 o 
  -3  -9   8      328.72      350.17     36.66 o 
  -2  -9   8      231.81      187.79      1.21 o 
  -1  -9   8        9.17       22.15     35.64 o 
   0  -9   8      112.39      105.90     12.84 o 
   1  -9   8        0.50        0.74      3.82 o 
   2  -9   8      210.88      240.46     10.42 o 
   3  -9   8       98.74      117.35     30.43 o 
   4  -9   8      246.68      216.92     36.01 o 
   5  -9   8        8.81       39.46     45.04 o 
   6  -9   8        0.69        0.00      5.86 o 
  -5  -8   8      146.37      222.97     35.55 o 
  -4  -8   8      462.28      448.82     11.54 o 
  -3  -8   8       11.14       32.29     27.73 o 
  -2  -8   8      211.14      315.28     48.86 o 
  -1  -8   8      123.57      104.50      0.84 o 
   0  -8   8        5.35       31.92     49.60 o 
   1  -8   8      121.44      173.64     45.32 o 
   2  -8   8      311.62      265.77      0.74 o 
   3  -8   8       17.39       12.47     18.33 o 
   4  -8   8       46.01       90.36     40.29 o 
   5  -8   8        0.93        3.82     32.10 o 
   6  -8   8       10.57       14.21      8.70 o 
   7  -8   8       84.49      157.92     42.53 o 
  -6  -7   8      157.88      208.91     23.36 o 
  -5  -7   8       83.25      176.25     38.25 o 
  -4  -7   8      206.62      251.25     47.18 o 
  -3  -7   8        1.37       17.49     14.89 o 
  -2  -7   8       15.18       25.13     21.50 o 
  -1  -7   8      419.54      371.95     21.40 o 
   0  -7   8      550.09      521.12     50.06 o 
   1  -7   8       51.41       69.33      8.28 o 
   2  -7   8       22.54       30.43      5.21 o 
   3  -7   8       90.90      107.39     38.15 o 
   4  -7   8        6.54       17.85     26.30 o 
   5  -7   8      202.51      168.53      7.26 o 
   6  -7   8      289.67      285.59     14.89 o 
   7  -7   8       33.13       39.92     22.24 o 
  -7  -6   8      198.50      183.51     33.59 o 
  -6  -6   8      448.26      434.21     39.64 o 
  -5  -6   8       41.81       63.47     42.06 o 
  -4  -6   8       27.84       58.72     25.22 o 
  -3  -6   8      177.48      216.92     51.00 o 
  -2  -6   8     5267.84     4667.94      1.21 o 
  -1  -6   8      522.40      516.19     41.32 o 
   0  -6   8      493.19      514.33     16.75 o 
   1  -6   8      285.28      311.74     13.68 o 
   2  -6   8      138.89      127.77     19.74 o 
   3  -6   8       19.77       17.97      6.23 o 
   4  -6   8      385.15      406.47     45.41 o 
   5  -6   8       56.57       69.33      9.96 o 
   6  -6   8       46.07       53.97     21.59 o 
   7  -6   8       46.22       63.19     28.94 o 
  -8  -5   8      165.80      148.43      2.70 o 
  -7  -5   8        0.45        1.95     41.78 o 
  -6  -5   8       76.26      127.40     14.70 o 
  -5  -5   8        1.56       16.94     11.73 o 
  -4  -5   8      214.19      300.95     47.65 o 
  -3  -5   8      279.77      311.46     54.25 o 
  -2  -5   8     1899.57     1904.14     45.60 o 
  -1  -5   8       21.15       25.05     23.05 o 
   0  -5   8      218.02      196.76     33.73 o 
   1  -5   8      109.89      131.75     15.12 o 
   2  -5   8      252.44      283.31     18.80 o 
   3  -5   8      245.39      247.59      8.21 o 
   4  -5   8       59.01       82.26     49.13 o 
   5  -5   8        0.09        1.40      6.23 o 
   6  -5   8      339.40      291.83     38.43 o 
   7  -5   8       29.91       26.06      0.19 o 
   8  -5   8      339.67      321.33     21.50 o 
  -9  -4   8        1.33        4.00     13.87 o 
  -8  -4   8       21.89       29.13      5.86 o 
  -7  -4   8      553.53      494.41     27.73 o 
  -6  -4   8      234.98      222.13      9.68 o 
  -5  -4   8        1.35       33.31     41.13 o 
  -4  -4   8     1267.67     1256.37     27.54 o 
  -3  -4   8       43.86       75.82     11.90 o 
  -2  -4   8      904.40     1038.77    122.23 o 
  -1  -4   8      466.81      444.96      9.26 o 
   0  -4   8      880.40      989.77     63.84 o 
   1  -4   8       26.50       27.42     11.66 o 
   2  -4   8      536.50      562.01     25.76 o 
   3  -4   8      134.42      212.36     51.74 o 
   4  -4   8      521.03      521.68     33.78 o 
   5  -4   8      164.24      165.27     11.91 o 
   6  -4   8      360.62      355.29     15.35 o 
   7  -4   8       65.33       77.05     36.11 o 
  -9  -3   8      114.47      118.37     32.01 o 
  -8  -3   8       37.28       34.15     20.01 o 
  -7  -3   8       29.79       42.71      8.19 o 
  -6  -3   8      297.76      296.57     18.89 o 
  -5  -3   8        4.69        2.13      1.47 o 
  -4  -3   8     1043.73     1026.16     23.78 o 
  -3  -3   8      524.63      559.67     34.22 o 
  -2  -3   8      136.31      208.22     24.70 o 
  -1  -3   8     1096.72     1013.69     23.82 o 
   0  -3   8      480.53      510.58     26.81 o 
   1  -3   8        0.83        1.59      3.16 o 
   2  -3   8     1080.00     1094.82     49.97 o 
   3  -3   8      286.80      266.42     24.38 o 
   4  -3   8       15.49       18.70     38.90 o 
   5  -3   8       36.55       37.50      5.77 o 
   6  -3   8       25.78       53.51     26.89 o 
   7  -3   8        3.97       18.05     13.31 o 
 -10  -2   8       15.08       37.69     41.22 o 
  -9  -2   8       69.63       81.24     47.74 o 
  -8  -2   8      200.89      204.10      3.49 o 
  -7  -2   8      232.24      238.80     11.21 o 
  -6  -2   8        3.10       10.45      6.29 o 
  -5  -2   8      332.95      301.78     40.85 o 
  -4  -2   8      226.91      272.54     26.01 o 
  -3  -2   8      202.26      182.89      5.07 o 
  -2  -2   8      483.21      558.44     63.74 o 
  -1  -2   8       88.61      121.05     11.07 o 
   0  -2   8      110.78      172.74     17.54 o 
   1  -2   8      220.70      253.07     25.13 o 
   2  -2   8     4445.82     4145.33     35.08 o 
   3  -2   8      195.14      192.81     49.60 o 
   4  -2   8      312.47      395.68     36.11 o 
   5  -2   8      151.22      130.56     22.43 o 
   6  -2   8      704.19      624.14      0.09 o 
   7  -2   8      172.90      245.30     35.36 o 
 -10  -1   8      203.69      192.63     22.80 o 
  -9  -1   8        7.36       17.76     12.24 o 
  -8  -1   8       78.81       92.72      3.52 o 
  -7  -1   8      326.16      337.13     26.82 o 
  -6  -1   8      992.13      992.32     32.13 o 
  -5  -1   8      199.32      182.26     27.14 o 
  -4  -1   8       40.47       50.92     24.30 o 
  -3  -1   8      384.02      369.55     13.68 o 
  -2  -1   8      630.22      642.30     30.97 o 
  -1  -1   8      485.68      534.76     33.73 o 
   0  -1   8     1537.61     1615.70     28.15 o 
   1  -1   8       88.19      120.79     24.66 o 
   2  -1   8      673.34      618.37     17.40 o 
   3  -1   8        5.60        7.07      5.58 o 
   4  -1   8      202.38      229.29     10.33 o 
   5  -1   8      197.61      276.38     46.90 o 
   6  -1   8      108.34      188.44     53.41 o 
   7  -1   8      124.03      116.41      4.09 o 
 -11   0   8       47.80       51.49      9.58 o 
 -10   0   8        0.81        5.97     13.23 o 
  -9   0   8      544.45      494.66     13.12 o 
  -8   0   8      565.39      455.28     20.05 o 
  -7   0   8      585.09      594.78     27.89 o 
  -6   0   8      248.87      243.37     24.43 o 
  -5   0   8      915.44     1017.32     72.91 o 
  -4   0   8      261.67      271.37      5.49 o 
  -3   0   8     1272.76     1213.31      5.72 o 
  -2   0   8     2802.74     2715.38     53.60 o 
  -1   0   8     1060.25     1141.03     52.90 o 
   0   0   8     3972.89     3814.64     20.81 o 
   1   0   8      246.24      264.65      8.65 o 
   2   0   8      183.33      199.89      4.09 o 
   3   0   8      136.19      211.98     45.69 o 
   4   0   8     1474.05     1599.28     50.16 o 
   5   0   8      514.06      506.79     35.08 o 
   6   0   8        3.28       23.36     18.61 o 
   7   0   8       23.95       20.84     11.63 o 
 -11   1   8       73.37       84.45     21.29 o 
 -10   1   8       89.72      129.21     15.16 o 
  -9   1   8      480.12      475.13     14.82 o 
  -8   1   8      558.01      590.38     21.10 o 
  -7   1   8        2.03        9.97      5.72 o 
  -6   1   8       41.31       46.05     36.54 o 
  -5   1   8        6.07       77.73     21.48 o 
  -4   1   8     1372.12     1277.61     58.16 o 
  -3   1   8      465.97      417.27     16.14 o 
  -2   1   8      572.55      595.46     23.24 o 
  -1   1   8      952.01      945.69     20.61 o 
   0   1   8      156.63      185.22     17.11 o 
   1   1   8      266.74      255.84     17.85 o 
   2   1   8     2019.77     1977.04     94.64 o 
   3   1   8      153.05      172.43     19.59 o 
   4   1   8        3.87       35.08     37.41 o 
   5   1   8        1.62        3.91     11.54 o 
   6   1   8       67.14       72.86     16.38 o 
 -11   2   8      102.98      193.38     31.68 o 
 -10   2   8      118.40      105.72     10.58 o 
  -9   2   8       61.42       62.60     23.54 o 
  -8   2   8        4.26        2.46      4.89 o 
  -7   2   8       33.59       17.68     15.99 o 
  -6   2   8     1028.46      960.03     23.31 o 
  -5   2   8       43.98       44.29     20.36 o 
  -4   2   8      154.21      133.58     18.81 o 
  -3   2   8      193.44      170.52     12.66 o 
  -2   2   8      117.94      120.91     16.58 o 
  -1   2   8       30.69       63.38     25.80 o 
   0   2   8     1074.96     1011.33     11.59 o 
   1   2   8       14.37       53.08     18.80 o 
   2   2   8        0.75        5.40      3.72 o 
   3   2   8        0.16        3.67     19.93 o 
   4   2   8        3.27        1.44      1.45 o 
   5   2   8       18.84       34.71     31.08 o 
   6   2   8       11.33       31.17     24.29 o 
 -11   3   8        0.44        5.52     24.30 o 
 -10   3   8        3.44        6.55      6.89 o 
  -9   3   8       84.07       94.65     14.89 o 
  -8   3   8      131.72      150.08     35.36 o 
  -7   3   8      277.75      266.15     13.09 o 
  -6   3   8      494.88      527.26     25.97 o 
  -5   3   8       31.85       52.82     28.83 o 
  -4   3   8        2.37       12.70      5.84 o 
  -3   3   8        6.01       18.14     10.21 o 
  -2   3   8     1763.94     1643.32     70.03 o 
  -1   3   8       40.34       45.10     16.17 o 
   0   3   8      612.77      592.11     26.32 o 
   1   3   8        0.92        4.26     29.47 o 
   2   3   8      797.20      695.34      2.93 o 
   3   3   8       54.93       69.89      6.66 o 
   4   3   8      205.44      249.50     23.82 o 
   5   3   8       86.05       84.77     17.54 o 
 -11   4   8       13.14       20.46     24.59 o 
 -10   4   8       88.20       95.39     11.17 o 
  -9   4   8       48.62       55.61     11.78 o 
  -8   4   8      358.85      401.08     20.19 o 
  -7   4   8        0.29        4.65     28.29 o 
  -6   4   8       22.52       24.10      9.96 o 
  -5   4   8       76.28       91.21      5.74 o 
  -4   4   8     1330.03     1282.51     28.27 o 
  -3   4   8      449.79      432.30     22.81 o 
  -2   4   8      206.87      190.35     15.40 o 
  -1   4   8      156.47      217.52     28.82 o 
   0   4   8      751.81      678.47     25.78 o 
   1   4   8      460.86      421.85     17.80 o 
   2   4   8      752.94      752.47     17.67 o 
   3   4   8       88.09       75.02     15.46 o 
   4   4   8        5.04        2.31      6.19 o 
 -11   5   8       28.84       20.57      1.02 o 
 -10   5   8       40.34       30.24     38.99 o 
  -9   5   8       20.22       29.69      6.98 o 
  -8   5   8       66.77       73.42      7.44 o 
  -7   5   8      707.61      611.39      2.05 o 
  -6   5   8       52.84       68.68     32.20 o 
  -5   5   8       45.78      116.82     28.36 o 
  -4   5   8      461.58      445.36     20.15 o 
  -3   5   8      201.88      229.12     20.71 o 
  -2   5   8       80.86       84.30     26.36 o 
  -1   5   8        1.05       27.76     20.97 o 
   0   5   8      889.42      849.88     22.46 o 
   1   5   8       37.96       38.09     18.54 o 
   2   5   8        0.95        7.08     11.36 o 
   3   5   8        0.76       22.43     45.13 o 
 -11   6   8       18.24       22.52     53.32 o 
 -10   6   8        0.74        0.00      1.21 o 
  -9   6   8      201.17      211.15      9.31 o 
  -8   6   8      486.66      444.07     37.04 o 
  -7   6   8      299.13      285.59     55.18 o 
  -6   6   8      135.82      124.29     19.73 o 
  -5   6   8        8.83        2.79     12.18 o 
  -4   6   8      282.12      311.46     24.02 o 
  -3   6   8      447.38      428.81     26.47 o 
  -2   6   8     1023.30     1047.98    100.50 o 
  -1   6   8      177.69      209.03     11.29 o 
   0   6   8        1.43       26.22     20.30 o 
   1   6   8       14.48       13.68     13.59 o 
   2   6   8      274.93      333.61     48.11 o 
 -10   7   8       26.95       42.25     25.50 o 
  -9   7   8       46.42       36.66     41.60 o 
  -8   7   8      191.03      246.69     52.76 o 
  -7   7   8       81.80       84.22     40.11 o 
  -6   7   8        5.04       11.49     14.86 o 
  -5   7   8      139.05      169.81     22.77 o 
  -4   7   8      328.06      302.68     20.98 o 
  -3   7   8        9.43        3.01      3.53 o 
  -2   7   8       16.72       22.67      3.63 o 
  -1   7   8      103.16      118.28     34.90 o 
   0   7   8      175.93      219.71     31.36 o 
   1   7   8       81.96      179.23     49.79 o 
  -9   8   8       12.11       17.59     47.65 o 
  -8   8   8       35.51       49.97     15.45 o 
  -7   8   8       93.80      187.14     38.43 o 
  -6   8   8      158.54      193.53     13.96 o 
  -5   8   8       13.18       40.85     31.58 o 
  -4   8   8       69.35       56.40     10.59 o 
  -3   8   8        9.80        9.12      5.30 o 
  -2   8   8       27.84       30.43     48.30 o 
  -1   8   8       81.39       88.78     16.10 o 
   0   8   8       98.65      153.64     23.92 o 
  -8   9   8       72.53      109.16     38.71 o 
  -7   9   8        5.19       28.48     21.50 o 
  -6   9   8      280.29      309.69     15.73 o 
  -5   9   8        2.55        3.82     16.19 o 
  -4   9   8      125.20      222.22     51.83 o 
  -3   9   8       25.90       44.20     28.48 o 
  -2   9   8       14.34        9.86      0.93 o 
  -2 -10   9       84.91      140.33     30.52 o 
  -1 -10   9       99.09      104.97     28.66 o 
   0 -10   9       29.49       71.28     39.27 o 
   1 -10   9       39.66       51.55     53.14 o 
   2 -10   9       10.26       31.45     23.36 o 
   3 -10   9      303.23      297.04      4.65 o 
   4 -10   9      133.63      132.42     21.50 o 
  -4  -9   9      136.66      148.71     49.23 o 
  -3  -9   9      252.34      262.61     28.48 o 
  -2  -9   9        7.34        6.05      2.61 o 
  -1  -9   9       15.18       44.76     38.53 o 
   0  -9   9        9.84       16.19     50.62 o 
   1  -9   9      244.74      259.82     14.05 o 
   2  -9   9      198.25      250.60     50.06 o 
   3  -9   9       49.31       52.30     28.94 o 
   4  -9   9        1.07        0.00      3.26 o 
   5  -9   9       32.70       38.43     21.40 o 
  -5  -8   9       88.16      104.41     17.03 o 
  -4  -8   9       14.28       19.64     13.59 o 
  -3  -8   9       33.45       45.13     35.64 o 
  -2  -8   9      113.56      155.96     49.88 o 
  -1  -8   9       79.48      122.18     52.11 o 
   0  -8   9       33.87       49.41      2.98 o 
   1  -8   9      124.75      145.08     42.25 o 
   2  -8   9      199.60      290.34     48.20 o 
   3  -8   9       18.81       16.29      1.21 o 
   4  -8   9       47.63       29.59     36.39 o 
   5  -8   9      297.10      317.51     42.06 o 
   6  -8   9       40.77       34.62      1.95 o 
  -6  -7   9        1.05       19.64     49.41 o 
  -5  -7   9       39.85       33.59     11.07 o 
  -4  -7   9       40.06      111.39     20.57 o 
  -3  -7   9      433.75      445.28     43.09 o 
  -2  -7   9        0.90       10.61      3.44 o 
  -1  -7   9      567.69      570.44     32.01 o 
   0  -7   9        0.40        8.10     26.80 o 
   1  -7   9       26.78       33.31     16.19 o 
   2  -7   9       56.65       65.70     54.07 o 
   3  -7   9       18.31       42.06     49.60 o 
   4  -7   9       25.09       39.36     14.79 o 
   5  -7   9       22.04       40.11     15.35 o 
   6  -7   9        7.65       10.24     27.73 o 
   7  -7   9       43.72       50.25      7.26 o 
  -7  -6   9        4.05        4.37      5.58 o 
  -6  -6   9      209.12      202.21     13.12 o 
  -5  -6   9      309.57      342.82     39.55 o 
  -4  -6   9        1.52       28.01     42.81 o 
  -3  -6   9       19.07       26.71     55.65 o 
  -2  -6   9       10.96       12.28     55.09 o 
  -1  -6   9      104.75      131.49     12.93 o 
   0  -6   9      443.68      437.56     40.29 o 
   1  -6   9      129.04      167.97     27.92 o 
   2  -6   9      226.60      252.58     25.19 o 
   3  -6   9      369.76      357.81     35.83 o 
   4  -6   9       16.73       30.23     10.34 o 
   5  -6   9       21.90       36.20     35.45 o 
   6  -6   9       95.72      142.19     14.42 o 
   7  -6   9      295.37      321.42     51.83 o 
  -8  -5   9       74.20       72.12      7.91 o 
  -7  -5   9      158.24      199.33     36.76 o 
  -6  -5   9        5.19       43.46     53.32 o 
  -5  -5   9      577.75      566.35      5.68 o 
  -4  -5   9        1.22        4.75      9.12 o 
  -3  -5   9       22.62       40.85     29.87 o 
  -2  -5   9       25.26       48.39     36.66 o 
  -1  -5   9     1013.84      878.79     38.62 o 
   0  -5   9        1.81       18.65     19.48 o 
   1  -5   9      197.19      176.63     10.19 o 
   2  -5   9        8.34       16.40      6.01 o 
   3  -5   9      149.14      234.96     35.50 o 
   4  -5   9      111.52      110.65     49.51 o 
   5  -5   9      666.21      600.31     21.03 o 
   6  -5   9       47.41       59.46     21.03 o 
   7  -5   9        0.46        1.40      7.35 o 
  -9  -4   9      102.93      113.44     29.41 o 
  -8  -4   9       26.51       18.24     53.69 o 
  -7  -4   9      186.59      258.79     39.27 o 
  -6  -4   9        1.26       12.93     35.64 o 
  -5  -4   9       28.91       45.41     37.87 o 
  -4  -4   9      899.83     1057.78     36.48 o 
  -3  -4   9     1154.02     1162.86     85.01 o 
  -2  -4   9      753.29      724.87     22.75 o 
  -1  -4   9      309.02      310.95     21.54 o 
   0  -4   9       19.09       18.91      2.89 o 
   1  -4   9        4.22        1.29      2.14 o 
   2  -4   9      103.07      101.80     23.17 o 
   3  -4   9     2809.86     2779.62     55.37 o 
   4  -4   9       21.99       24.66     45.97 o 
   5  -4   9       21.87       30.52     29.59 o 
   6  -4   9        1.67       32.76     32.48 o 
   7  -4   9       89.39       99.39     33.31 o 
  -9  -3   9       40.15       40.57     28.85 o 
  -8  -3   9       55.98       82.45     44.30 o 
  -7  -3   9       42.33       38.80      2.05 o 
  -6  -3   9      230.02      282.99     40.67 o 
  -5  -3   9      762.68      700.10     14.88 o 
  -4  -3   9     1026.74     1003.20    142.70 o 
  -3  -3   9      250.81      213.99     28.71 o 
  -2  -3   9      219.74      264.01     14.11 o 
  -1  -3   9       52.03       40.31      7.28 o 
   0  -3   9      322.22      280.69      6.10 o 
   1  -3   9     2270.65     2057.23     20.19 o 
   2  -3   9        3.42       34.16     14.15 o 
   3  -3   9      775.28      710.59     10.70 o 
   4  -3   9        6.04        9.40      2.42 o 
   5  -3   9      377.82      443.32     40.39 o 
   6  -3   9       63.32       90.92      7.72 o 
   7  -3   9      107.79      126.09     48.58 o 
 -10  -2   9        0.50        0.00      0.93 o 
  -9  -2   9        0.97        6.42     31.45 o 
  -8  -2   9      143.66      131.85     27.26 o 
  -7  -2   9        1.27        4.32     23.38 o 
  -6  -2   9       34.30       29.68     22.09 o 
  -5  -2   9      233.04      207.35     14.75 o 
  -4  -2   9       16.41       30.15     24.61 o 
  -3  -2   9        0.73       13.99     18.58 o 
  -2  -2   9      969.94     1038.27    103.90 o 
  -1  -2   9     1865.77     1788.21     26.26 o 
   0  -2   9      381.27      358.59     21.87 o 
   1  -2   9      288.12      277.77     21.31 o 
   2  -2   9       57.88       59.28      9.12 o 
   3  -2   9      934.46      865.25     17.12 o 
   4  -2   9      210.50      218.96     14.24 o 
   5  -2   9      495.28      472.54     43.09 o 
   6  -2   9       73.85       72.49      8.56 o 
   7  -2   9       10.35       10.05      1.58 o 
 -10  -1   9       99.95       89.97     24.15 o 
  -9  -1   9       58.70       82.48     42.15 o 
  -8  -1   9      376.72      321.87     40.53 o 
  -7  -1   9      429.98      419.94     26.40 o 
  -6  -1   9       26.19       24.65     20.42 o 
  -5  -1   9       79.58       94.66     15.03 o 
  -4  -1   9       89.76      130.26     18.66 o 
  -3  -1   9       19.51       24.62      7.76 o 
  -2  -1   9     2394.78     2335.56     93.48 o 
  -1  -1   9     1440.54     1745.48     37.08 o 
   0  -1   9       21.30       17.15      2.47 o 
   1  -1   9       80.82      123.05      9.54 o 
   2  -1   9      731.78      751.53     34.15 o 
   3  -1   9      326.52      342.45      8.00 o 
   4  -1   9       35.04       33.13      3.35 o 
   5  -1   9       39.64       27.54     47.55 o 
   6  -1   9        0.19        6.98     31.45 o 
 -11   0   9        2.64        6.44      9.87 o 
 -10   0   9        3.26        6.47     10.32 o 
  -9   0   9      103.02      116.56     18.06 o 
  -8   0   9       34.46       35.55      6.56 o 
  -7   0   9       90.79      117.28     18.07 o 
  -6   0   9      150.83      165.57     26.79 o 
  -5   0   9        2.70       15.54     11.07 o 
  -4   0   9       80.56      214.25     33.52 o 
  -3   0   9     3639.05     3430.66     31.96 o 
  -2   0   9        0.31       18.02     16.76 o 
  -1   0   9      401.55      380.07     16.49 o 
   0   0   9      432.18      428.25     32.94 o 
   1   0   9     1307.16     1184.90     29.22 o 
   2   0   9       54.38      102.36     37.22 o 
   3   0   9       35.74       38.43     53.60 o 
   4   0   9       45.43       45.78      5.58 o 
   5   0   9      137.63      131.12     39.55 o 
   6   0   9       66.30       83.75     34.62 o 
 -11   1   9      172.06      239.73     28.98 o 
 -10   1   9       77.70      124.47     27.72 o 
  -9   1   9        2.13       14.65     10.26 o 
  -8   1   9      340.96      290.58     12.53 o 
  -7   1   9       15.55       33.07     19.03 o 
  -6   1   9       16.12       24.85     18.82 o 
  -5   1   9      283.20      255.07     19.12 o 
  -4   1   9       25.60       62.42     31.79 o 
  -3   1   9       16.22       25.50      8.38 o 
  -2   1   9     1134.99     1062.91     11.65 o 
  -1   1   9      397.18      379.73     12.91 o 
   0   1   9      110.51      123.54     25.64 o 
   1   1   9      567.21      542.90     13.96 o 
   2   1   9       58.69       56.88     10.66 o 
   3   1   9      379.61      418.39     23.82 o 
   4   1   9       68.97       54.81     34.34 o 
   5   1   9       93.13      159.69     25.31 o 
 -11   2   9       34.20       36.31      2.97 o 
 -10   2   9       93.29       83.79     11.44 o 
  -9   2   9      185.33      161.17     17.96 o 
  -8   2   9      154.56      126.31      6.37 o 
  -7   2   9      546.71      554.03     28.46 o 
  -6   2   9      206.08      200.38      6.45 o 
  -5   2   9        4.12        6.17      4.47 o 
  -4   2   9      579.95      496.32      6.00 o 
  -3   2   9     1312.42     1296.75    118.55 o 
  -2   2   9        5.90       37.88     27.56 o 
  -1   2   9      962.95      903.52     29.84 o 
   0   2   9       33.74       35.73      5.19 o 
   1   2   9      234.89      224.91      7.68 o 
   2   2   9      161.41      168.71     21.25 o 
   3   2   9      101.25      137.27     12.76 o 
   4   2   9       62.85       69.03     35.53 o 
   5   2   9      103.29      130.84     14.98 o 
 -11   3   9       77.17       93.23     24.60 o 
 -10   3   9      125.13      188.38     27.86 o 
  -9   3   9      201.99      219.20     19.26 o 
  -8   3   9        1.18        8.76     28.37 o 
  -7   3   9       20.54       23.82      1.58 o 
  -6   3   9      232.81      285.13     53.41 o 
  -5   3   9     1079.35      944.41     24.61 o 
  -4   3   9      187.14      196.91     18.95 o 
  -3   3   9      526.54      494.33     10.00 o 
  -2   3   9        5.35       26.23     17.10 o 
  -1   3   9      273.23      252.27     32.71 o 
   0   3   9      566.99      529.57     30.92 o 
   1   3   9      813.41      722.30     25.92 o 
   2   3   9      277.01      243.38     22.99 o 
   3   3   9        4.28       14.54      6.96 o 
   4   3   9       10.15       10.48      4.96 o 
 -11   4   9       58.43       59.09     24.10 o 
 -10   4   9        2.67        6.51     23.54 o 
  -9   4   9       28.69       31.36      5.68 o 
  -8   4   9       85.63      114.00     35.08 o 
  -7   4   9      391.10      371.86     26.43 o 
  -6   4   9       39.68       64.86     38.99 o 
  -5   4   9      159.75      176.41     13.82 o 
  -4   4   9      829.18      763.91      6.93 o 
  -3   4   9      144.64      151.61     18.89 o 
  -2   4   9       42.38       34.78     16.58 o 
  -1   4   9      695.67      638.33     23.78 o 
   0   4   9       16.66       36.26      6.04 o 
   1   4   9       19.22       41.68     31.01 o 
   2   4   9       21.34       23.22     28.33 o 
   3   4   9       85.92       89.58      8.73 o 
 -11   5   9        5.71       11.35     29.78 o 
 -10   5   9        1.05        3.54      8.28 o 
  -9   5   9       92.61       96.69     35.36 o 
  -8   5   9      356.94      354.36     17.68 o 
  -7   5   9     1182.35     1186.20     39.74 o 
  -6   5   9       44.11       46.81     33.87 o 
  -5   5   9        1.91        3.72      5.56 o 
  -4   5   9        2.30       33.44     27.32 o 
  -3   5   9      210.54      198.65     21.64 o 
  -2   5   9      442.76      389.23     25.33 o 
  -1   5   9      137.63      124.60     12.85 o 
   0   5   9       15.79       29.33     31.87 o 
   1   5   9       29.95       24.26     18.60 o 
   2   5   9        8.11       34.55     12.31 o 
   3   5   9      243.44      260.47     15.26 o 
 -10   6   9       36.02       54.53     26.34 o 
  -9   6   9       69.28      130.37     54.35 o 
  -8   6   9       15.92       37.69     25.31 o 
  -7   6   9       21.32       58.63     41.69 o 
  -6   6   9      191.94      192.63      9.96 o 
  -5   6   9      220.75      232.19     19.57 o 
  -4   6   9       44.36       61.19     26.65 o 
  -3   6   9        3.99       31.03     32.98 o 
  -2   6   9        1.26        2.08     17.60 o 
  -1   6   9       29.95       31.71      8.10 o 
   0   6   9       52.74       46.25      3.21 o 
   1   6   9      173.72      222.41     52.11 o 
   2   6   9       37.25       29.22     33.97 o 
 -10   7   9        0.59        2.79     10.61 o 
  -9   7   9        1.09        5.77     38.62 o 
  -8   7   9        0.60        7.26     29.41 o 
  -7   7   9       93.55      113.34     16.94 o 
  -6   7   9        5.76       11.95     24.80 o 
  -5   7   9      110.08      141.55     25.13 o 
  -4   7   9       20.86       19.39     20.70 o 
  -3   7   9        7.65       12.72      7.31 o 
  -2   7   9        1.78       22.36     24.05 o 
  -1   7   9       39.89       39.08      3.26 o 
   0   7   9       12.23       41.04     36.76 o 
  -9   8   9       41.99       43.27     12.84 o 
  -8   8   9       15.00       13.40      0.65 o 
  -7   8   9       64.03       99.20     52.67 o 
  -6   8   9        1.49        1.82      6.19 o 
  -5   8   9        4.86        3.14      2.26 o 
  -4   8   9       24.04       34.32     30.94 o 
  -3   8   9       97.62      151.31     33.78 o 
  -2   8   9       48.34       59.56     46.62 o 
  -1   8   9       11.75       26.71     15.82 o 
  -7   9   9        3.64        5.68     18.33 o 
  -6   9   9       36.64       33.13     21.31 o 
  -5   9   9      153.36      152.15     29.13 o 
  -4   9   9        0.98        8.47     25.87 o 
  -1 -10  10        2.51        4.56     10.33 o 
   0 -10  10        5.48        9.68      3.44 o 
   1 -10  10       37.83       45.97      3.82 o 
   2 -10  10      103.67       92.13      0.47 o 
   3 -10  10       16.76       32.01     46.62 o 
  -4  -9  10       14.08       35.73     21.87 o 
  -3  -9  10       14.37       10.79      5.77 o 
  -2  -9  10        8.94       35.83     47.09 o 
  -1  -9  10        7.28       25.50     37.32 o 
   0  -9  10      107.51      123.11     12.19 o 
   1  -9  10        0.24        5.86     30.06 o 
   2  -9  10        0.01        0.00      5.58 o 
   3  -9  10       14.07       44.76     53.23 o 
   4  -9  10      180.36      212.54     15.63 o 
   5  -9  10       12.87       35.83     38.90 o 
  -5  -8  10        5.13       20.75     11.63 o 
  -4  -8  10        2.78       22.24     26.43 o 
  -3  -8  10        7.73       21.03     19.17 o 
  -2  -8  10       15.76       30.34     19.45 o 
  -1  -8  10        4.63       13.03     28.57 o 
   0  -8  10       23.86       24.38     30.90 o 
   1  -8  10       10.11       41.04     33.13 o 
   2  -8  10      197.27      221.10     14.61 o 
   3  -8  10       69.84       63.00     12.10 o 
   4  -8  10       84.46      138.66     25.03 o 
   5  -8  10       14.17       21.68     54.53 o 
  -6  -7  10       60.70       72.58     26.89 o 
  -5  -7  10      167.75      153.17     12.84 o 
  -4  -7  10      210.77      208.63      4.75 o 
  -3  -7  10       36.99       48.67     53.69 o 
  -2  -7  10       29.06       56.02     35.27 o 
  -1  -7  10       70.66       79.56     29.87 o 
   0  -7  10      113.05      114.37      5.21 o 
   1  -7  10      101.61      138.47     28.57 o 
   2  -7  10      422.17      402.57     32.20 o 
   3  -7  10       64.46       82.73     15.26 o 
   4  -7  10       23.49       18.69      6.98 o 
   5  -7  10       23.11       40.43     28.72 o 
   6  -7  10      227.09      225.29     16.38 o 
  -7  -6  10       39.35       63.84     54.07 o 
  -6  -6  10      203.35      263.72     30.80 o 
  -5  -6  10      117.98      132.14     39.46 o 
  -4  -6  10      218.31      348.87     55.46 o 
  -3  -6  10       13.41       14.98     40.95 o 
  -2  -6  10        1.13        7.07     35.08 o 
  -1  -6  10       18.30       20.75     12.93 o 
   0  -6  10      331.99      312.86      9.49 o 
   1  -6  10       21.42       59.65     36.11 o 
   2  -6  10      151.11      211.84     27.55 o 
   3  -6  10        5.44       16.88     28.60 o 
   4  -6  10      571.60      585.55     33.22 o 
   5  -6  10      170.88      207.42     25.59 o 
   6  -6  10       91.86       67.56     42.25 o 
  -8  -5  10      150.15      166.67     28.57 o 
  -7  -5  10        1.15       21.12     30.71 o 
  -6  -5  10       50.20       42.90      3.26 o 
  -5  -5  10        9.61       15.73     11.54 o 
  -4  -5  10      362.91      372.23     22.99 o 
  -2  -5  10      301.75      243.72      4.28 o 
  -1  -5  10       45.90       44.20      1.58 o 
   0  -5  10       35.88       44.74     13.34 o 
   1  -5  10       38.63       37.54     11.02 o 
   2  -5  10      342.71      323.00     17.40 o 
   3  -5  10      113.73      126.06     10.52 o 
   4  -5  10      154.64      145.17      2.05 o 
   5  -5  10       14.48       17.12     18.80 o 
   6  -5  10        6.55        7.26     17.40 o 
  -9  -4  10       82.10       92.41     53.41 o 
  -8  -4  10       29.07       29.22     15.63 o 
  -7  -4  10       80.38      104.32     25.68 o 
  -6  -4  10        4.00       10.61      2.79 o 
  -5  -4  10       77.23      142.10     39.18 o 
  -4  -4  10     2437.34     2393.25     36.66 o 
  -3  -4  10       62.48       78.97     15.56 o 
  -2  -4  10       43.96       67.85     15.43 o 
  -1  -4  10      375.74      378.56     29.96 o 
   0  -4  10      133.97      103.08     26.01 o 
   1  -4  10       12.18       31.97      8.17 o 
   2  -4  10      439.07      401.39      4.30 o 
   3  -4  10       20.20       40.57     18.67 o 
   4  -4  10      223.94      246.97     19.26 o 
   5  -4  10       18.94       46.90     45.60 o 
   6  -4  10      273.44      218.68     17.12 o 
  -9  -3  10       76.36       63.09     18.43 o 
  -8  -3  10       96.85       97.15     50.06 o 
  -7  -3  10        9.32       20.94     32.20 o 
  -6  -3  10      195.32      204.54      8.47 o 
  -5  -3  10       53.18       79.33      6.46 o 
  -4  -3  10       57.41      107.84     21.72 o 
  -3  -3  10      130.59      149.55     15.25 o 
  -2  -3  10      776.57      910.15     39.27 o 
  -1  -3  10      239.14      244.36     14.28 o 
   0  -3  10      333.16      324.88     22.23 o 
   1  -3  10      101.06       84.60     39.13 o 
   2  -3  10      275.77      274.59     38.67 o 
   3  -3  10      123.81      145.17     27.17 o 
   4  -3  10      591.14      566.72     18.70 o 
   5  -3  10      156.38      145.26     15.35 o 
   6  -3  10      100.24      138.38     14.98 o 
 -10  -2  10        8.75       19.82     33.87 o 
  -9  -2  10      125.80      106.27     18.33 o 
  -8  -2  10       12.21       11.63     30.15 o 
  -7  -2  10       69.35       89.96     27.22 o 
  -6  -2  10      508.94      452.98     19.14 o 
  -5  -2  10      160.42      207.59     35.10 o 
  -4  -2  10      334.74      408.61     33.97 o 
  -3  -2  10      153.43      167.87     25.36 o 
  -2  -2  10       89.96       99.04     28.06 o 
  -1  -2  10      177.37      224.10     24.54 o 
   0  -2  10        0.81       19.92     14.23 o 
   1  -2  10      680.74      621.57     24.15 o 
   2  -2  10       70.82       77.15      3.77 o 
   3  -2  10      969.25     1014.79     35.27 o 
   4  -2  10        9.70       14.70      5.68 o 
   5  -2  10        0.92        6.61     25.03 o 
   6  -2  10       79.72       77.05      9.03 o 
 -10  -1  10        0.68        5.03     12.38 o 
  -9  -1  10        2.57        5.00     14.12 o 
  -8  -1  10       65.07       62.07      8.20 o 
  -7  -1  10      144.67      148.28      9.47 o 
  -6  -1  10      326.06      381.92     23.31 o 
  -5  -1  10       73.64       87.87     23.54 o 
  -4  -1  10      183.94      238.08     20.21 o 
  -3  -1  10      391.88      427.48     30.01 o 
  -2  -1  10      149.76      226.13     24.29 o 
  -1  -1  10       96.70      111.32     15.56 o 
   0  -1  10     1537.05     1741.38     37.90 o 
   1  -1  10       63.41       57.32      4.37 o 
   2  -1  10       63.90       51.09      1.49 o 
   3  -1  10      282.73      268.10     12.38 o 
   4  -1  10       50.74       43.55     23.92 o 
   5  -1  10       69.90       88.22     55.37 o 
   6  -1  10      121.91      190.77     32.66 o 
 -10   0  10      149.59      197.77     18.19 o 
  -9   0  10        3.28        2.27      5.85 o 
  -8   0  10        0.68       10.72      5.82 o 
  -7   0  10      184.96      226.65     21.68 o 
  -6   0  10      165.96      122.11     10.91 o 
  -5   0  10       27.88       29.11     11.26 o 
  -4   0  10       95.29      155.85     22.51 o 
  -3   0  10      196.07      205.16     39.08 o 
  -2   0  10      819.57      900.70     49.60 o 
  -1   0  10      495.88      435.14     27.45 o 
   0   0  10     1185.56     1101.80     55.09 o 
   1   0  10       26.18       29.87      0.28 o 
   2   0  10       61.33       90.82     31.55 o 
   3   0  10       64.49       66.91     41.41 o 
   4   0  10      513.27      493.58      7.91 o 
   5   0  10      162.38      197.84     17.22 o 
 -11   1  10        4.19        2.97      3.68 o 
 -10   1  10       12.83       26.07     16.26 o 
  -9   1  10      203.62      257.58     26.39 o 
  -8   1  10      276.30      274.38     15.85 o 
  -7   1  10       12.27       19.23      4.27 o 
  -6   1  10       81.31       73.22      6.98 o 
  -5   1  10       81.48      170.95     35.36 o 
  -4   1  10      969.01      909.26      1.68 o 
  -3   1  10      100.92      166.76     55.46 o 
  -1   1  10       19.11       26.27      4.52 o 
   0   1  10      110.19      106.54     13.46 o 
   1   1  10       57.66       74.26     29.87 o 
   2   1  10      287.83      261.96      0.19 o 
   3   1  10      163.45      263.17     49.13 o 
   4   1  10       12.06       29.59     18.52 o 
   5   1  10       38.14       46.25     33.59 o 
 -11   2  10       74.22       86.80      8.14 o 
 -10   2  10      222.90      220.54     31.08 o 
  -9   2  10       81.10       93.72     17.73 o 
  -8   2  10       10.70       17.73      7.17 o 
  -7   2  10      250.62      319.37     40.76 o 
  -6   2  10       51.89       54.53     48.67 o 
  -5   2  10       41.88       52.11     44.02 o 
  -4   2  10      987.46      889.03     13.41 o 
  -3   2  10        6.79        9.83      4.24 o 
  -2   2  10      122.32      143.26     31.72 o 
  -1   2  10      219.04      295.81     21.38 o 
   0   2  10      144.94      188.87     20.24 o 
   1   2  10       55.34       72.91     27.22 o 
   2   2  10      424.99      437.91     15.86 o 
   3   2  10        7.15       26.47     14.73 o 
   4   2  10       54.33       83.66     39.36 o 
 -11   3  10       36.39       36.39     46.99 o 
 -10   3  10        0.11        0.74     21.22 o 
  -9   3  10       23.65       13.77     31.45 o 
  -8   3  10       88.19      133.72     40.85 o 
  -7   3  10       55.49      122.56     21.03 o 
  -6   3  10      390.66      370.37     19.91 o 
  -5   3  10       97.16      107.79      5.42 o 
  -4   3  10       25.10       30.30      9.09 o 
  -3   3  10      493.50      482.31      5.95 o 
  -2   3  10      243.72      223.42     11.35 o 
  -1   3  10      160.42      163.55     16.05 o 
   0   3  10      620.53      547.37     16.24 o 
   1   3  10        9.91       16.59     22.30 o 
   2   3  10        0.14        0.43     18.94 o 
   3   3  10        6.38       15.08      5.49 o 
   4   3  10      116.32      114.25     14.51 o 
 -11   4  10       28.25       32.66     15.17 o 
 -10   4  10        1.48        5.77     13.21 o 
  -9   4  10       14.49       50.81     51.46 o 
  -8   4  10      150.10      159.22      9.21 o 
  -7   4  10        0.27       23.92     28.38 o 
  -6   4  10       20.80       27.82     12.38 o 
  -5   4  10        0.43        1.04      4.89 o 
  -4   4  10       31.38       31.60     11.96 o 
  -3   4  10      465.38      418.73     27.31 o 
  -2   4  10      130.75      197.82     29.30 o 
  -1   4  10       62.53       57.74     30.98 o 
   0   4  10       17.15       37.40     21.22 o 
   1   4  10       62.17       72.56     21.49 o 
   2   4  10        2.29        1.71      2.00 o 
   3   4  10        9.81       30.72     21.32 o 
 -10   5  10       29.20       26.61      1.30 o 
  -9   5  10      131.68      139.12     18.15 o 
  -8   5  10        3.31        4.37     32.66 o 
  -7   5  10       52.39       48.39      1.12 o 
  -6   5  10       59.01      117.72     36.76 o 
  -5   5  10       13.64      110.46     34.02 o 
  -4   5  10      389.43      436.01     25.72 o 
  -3   5  10        2.52        4.17     20.45 o 
  -2   5  10        0.50        0.00      0.91 o 
  -1   5  10       48.34       76.55      9.59 o 
   0   5  10      271.93      284.02     22.96 o 
   1   5  10        5.04       24.14     12.16 o 
   2   5  10      140.78      136.96     17.77 o 
 -10   6  10       49.99       57.88     50.62 o 
  -9   6  10       62.21       65.61     21.12 o 
  -8   6  10        0.48       23.45     16.10 o 
  -7   6  10       25.33       47.65     37.97 o 
  -6   6  10      164.37      186.11     20.19 o 
  -5   6  10        0.13       20.16     18.04 o 
  -4   6  10        2.87        3.60      4.28 o 
  -3   6  10       19.19       25.85     11.54 o 
  -2   6  10      407.20      447.89     22.06 o 
  -1   6  10      106.93      114.53     15.49 o 
   0   6  10      130.69      115.61     12.75 o 
   1   6  10        1.37        1.68      4.09 o 
  -9   7  10      240.11      267.54     38.15 o 
  -8   7  10        0.50       18.70     22.80 o 
  -7   7  10        5.24       16.10     14.14 o 
  -6   7  10       40.75       45.78     25.78 o 
  -5   7  10        4.16        7.92      9.17 o 
  -4   7  10      147.43      191.94     20.00 o 
  -3   7  10        7.89        8.65     12.72 o 
  -2   7  10      127.80      175.22     20.10 o 
  -1   7  10        0.88        5.49     44.76 o 
  -8   8  10       14.95       33.50     20.75 o 
  -7   8  10       12.67       12.28     17.40 o 
  -6   8  10       36.23       45.32     54.81 o 
  -5   8  10       34.68       80.49     11.86 o 
  -4   8  10       68.10       75.69     10.82 o 
  -3   8  10        0.06        7.26     39.18 o 
   0 -10  11        0.66        0.00      2.98 o 
   1 -10  11       75.63       84.96     46.16 o 
  -3  -9  11       48.69      116.51     42.99 o 
  -2  -9  11       10.05       24.75     24.94 o 
  -1  -9  11        1.34        5.12     11.82 o 
   0  -9  11       18.18       31.45     54.72 o 
   1  -9  11       64.38      121.53     54.90 o 
   2  -9  11       66.91       79.94      4.19 o 
   3  -9  11      136.71      127.95     17.03 o 
   4  -9  11       24.91       24.85     16.66 o 
  -5  -8  11      347.89      326.35     36.85 o 
  -4  -8  11      189.16      148.43      1.86 o 
  -3  -8  11      196.27      223.52     35.18 o 
  -2  -8  11        0.05        0.19     17.40 o 
  -1  -8  11        7.81       24.38     46.34 o 
   0  -8  11      324.66      346.08     21.03 o 
   1  -8  11      591.40      509.49     10.89 o 
   2  -8  11       44.73       85.24     15.54 o 
   3  -8  11        0.97        1.77      6.51 o 
   4  -8  11       65.63       87.38     26.52 o 
   5  -8  11       15.01       44.85     42.34 o 
  -6  -7  11       30.90       50.06      3.63 o 
  -5  -7  11      115.63      187.88     34.62 o 
  -4  -7  11       55.71       46.90     35.27 o 
  -3  -7  11       36.63       45.23     28.57 o 
  -2  -7  11        1.20       21.12     13.68 o 
  -1  -7  11      326.23      273.59      6.89 o 
   0  -7  11       13.78       22.24     20.75 o 
   1  -7  11       76.59       91.94     49.04 o 
   2  -7  11       19.43       28.57      2.33 o 
   3  -7  11      173.07      166.94      2.14 o 
   4  -7  11       11.35       32.66     46.71 o 
   5  -7  11      204.83      254.77     24.82 o 
  -7  -6  11      125.96      129.16      2.98 o 
  -6  -6  11        0.02        1.40     21.50 o 
  -5  -6  11       40.16       41.22     28.38 o 
  -4  -6  11        4.10       11.82      6.33 o 
  -3  -6  11      441.95      376.51     21.59 o 
  -2  -6  11       30.37       31.45      4.56 o 
  -1  -6  11      121.66      110.74      7.72 o 
   0  -6  11      460.53      483.99     44.20 o 
   1  -6  11       50.77       59.28     43.64 o 
   2  -6  11       17.19       24.32     20.46 o 
   3  -6  11      341.06      383.20     25.51 o 
   4  -6  11        0.80        4.86     12.79 o 
   5  -6  11       21.52       23.63     15.30 o 
  -8  -5  11        6.33        8.56      2.05 o 
  -7  -5  11        3.35        3.07      2.33 o 
  -6  -5  11       47.73      136.42     40.95 o 
  -5  -5  11      256.39      300.39     47.55 o 
  -4  -5  11        0.75        7.35      4.28 o 
  -3  -5  11      493.43      474.69     11.82 o 
  -2  -5  11       72.53       80.68     44.48 o 
  -1  -5  11       27.46       37.78     27.45 o 
   0  -5  11        1.26        1.42     16.63 o 
   1  -5  11      277.38      277.72     40.62 o 
   2  -5  11       18.87       23.29      1.20 o 
   3  -5  11        0.15        0.00      8.40 o 
   4  -5  11        0.96       17.75     25.68 o 
   5  -5  11      219.01      291.27     30.15 o 
   6  -5  11        3.84       15.63     33.50 o 
  -8  -4  11      141.67      157.27     22.99 o 
  -7  -4  11      328.52      319.37      4.09 o 
  -6  -4  11       11.39       18.15     24.66 o 
  -5  -4  11       25.36       48.48     15.35 o 
  -4  -4  11      151.36      194.12      8.56 o 
  -3  -4  11       10.52       11.55     10.82 o 
  -2  -4  11      187.52      187.26      3.51 o 
  -1  -4  11       95.29      130.23     32.18 o 
   0  -4  11       65.09       84.09     10.04 o 
   1  -4  11      576.58      569.31     17.84 o 
   2  -4  11       67.47       81.99      8.80 o 
   3  -4  11       68.63       87.98     16.44 o 
   4  -4  11       37.02       48.67     23.36 o 
   5  -4  11      169.54      231.99     43.92 o 
   6  -4  11       81.11       81.24     16.84 o 
  -9  -3  11       40.30       63.93     46.71 o 
  -8  -3  11       17.11       23.73     16.84 o 
  -7  -3  11      114.57      106.64     51.09 o 
  -6  -3  11       47.77       64.58     31.92 o 
  -5  -3  11       98.92      122.57     18.19 o 
  -4  -3  11      303.96      273.11      4.61 o 
  -3  -3  11      596.29      704.66     29.14 o 
  -2  -3  11        8.24       23.77     11.04 o 
  -1  -3  11        3.78        5.68      1.81 o 
   0  -3  11       15.70       50.07     32.06 o 
   1  -3  11      829.69      750.71     13.91 o 
   2  -3  11       41.56      108.68     18.94 o 
   3  -3  11      505.97      468.90     21.22 o 
   4  -3  11       20.72       35.55     19.45 o 
   5  -3  11       43.39       45.69     27.08 o 
 -10  -2  11       36.65       40.11     24.94 o 
  -9  -2  11      122.15      131.02     47.09 o 
  -8  -2  11       11.05       20.10     10.61 o 
  -7  -2  11       29.11       31.36     13.28 o 
  -6  -2  11     1320.42     1178.27     37.32 o 
  -5  -2  11      836.11      928.20     44.43 o 
  -4  -2  11      196.46      244.32     16.52 o 
  -3  -2  11        9.51       25.99     20.77 o 
  -2  -2  11        4.74       14.82     29.44 o 
  -1  -2  11      121.05      148.41     24.24 o 
   0  -2  11        5.05       20.05     25.76 o 
   1  -2  11     1534.92     1381.86     29.98 o 
   2  -2  11       39.48       39.36      5.86 o 
   3  -2  11        1.66       11.54      4.00 o 
   4  -2  11       40.35       41.97      8.56 o 
   5  -2  11      118.92      114.83      4.37 o 
 -10  -1  11        3.00        0.93      5.58 o 
  -9  -1  11        9.60       12.37      7.62 o 
  -8  -1  11      152.53      206.22     28.40 o 
  -7  -1  11      137.69      129.67     15.86 o 
  -6  -1  11      196.06      233.02     24.34 o 
  -5  -1  11       64.49      164.24     26.12 o 
  -4  -1  11        0.18        4.12     19.11 o 
  -3  -1  11      344.72      376.65     20.33 o 
  -2  -1  11      446.54      436.35     26.06 o 
  -1  -1  11      787.89      724.92     46.06 o 
   0  -1  11       13.98       26.24      2.61 o 
   1  -1  11      275.19      300.58     48.02 o 
   2  -1  11        3.03       25.31     51.00 o 
   3  -1  11      234.65      218.87      0.37 o 
   4  -1  11      148.45      182.76     24.75 o 
   5  -1  11       41.08       37.87      1.02 o 
 -10   0  11      109.38      130.05      9.24 o 
  -9   0  11       54.29       75.99     15.45 o 
  -8   0  11      121.81      123.99     38.80 o 
  -7   0  11      113.26       87.33      7.91 o 
  -6   0  11      192.67      184.84     26.80 o 
  -5   0  11       11.45        8.67      1.61 o 
  -4   0  11      480.36      448.07     13.87 o 
  -3   0  11      910.37      826.91     30.43 o 
  -2   0  11        2.04       32.85     34.99 o 
  -1   0  11       65.60       95.10     25.87 o 
   0   0  11       88.61      205.10     49.23 o 
   1   0  11      247.99      288.11     12.47 o 
   2   0  11        4.09       33.04     43.55 o 
   3   0  11      125.03      137.07     16.84 o 
   4   0  11       18.21       48.11     44.30 o 
   5   0  11       32.82       37.78      5.96 o 
 -10   1  11       62.17      130.50     43.60 o 
  -9   1  11       95.40       86.74     10.45 o 
  -8   1  11        1.16        4.55      8.81 o 
  -7   1  11       14.98       44.30     46.25 o 
  -6   1  11        4.70        5.96      4.28 o 
  -5   1  11      284.04      328.59     20.66 o 
  -4   1  11      308.52      347.10     34.71 o 
  -3   1  11      200.86      249.58     33.31 o 
  -2   1  11        8.96       19.36     11.63 o 
  -1   1  11      116.88      185.46     54.25 o 
   0   1  11       10.28        7.44     19.17 o 
   1   1  11       87.53       99.76      3.26 o 
   2   1  11       49.63       81.80     53.69 o 
   3   1  11       16.52       12.28     37.13 o 
   4   1  11       37.22       53.14     32.48 o 
 -11   2  11       76.33       83.46     18.84 o 
 -10   2  11        8.45       14.61     50.06 o 
  -9   2  11        1.00        2.14      9.40 o 
  -8   2  11      120.34       89.43      4.28 o 
  -7   2  11       18.89       42.15     32.57 o 
  -6   2  11        1.07        9.96     48.67 o 
  -5   2  11     2275.11     2082.25      8.47 o 
  -4   2  11       40.23       46.26      9.06 o 
  -3   2  11      182.16      168.56      7.86 o 
  -2   2  11      125.45      132.33     10.86 o 
  -1   2  11     1108.32     1132.62     22.75 o 
   0   2  11      167.17      167.12     46.30 o 
   1   2  11       93.20       96.19     21.33 o 
   2   2  11        0.34        2.62      6.97 o 
   3   2  11      107.81      116.04     33.04 o 
 -11   3  11       25.56       37.13     11.26 o 
 -10   3  11       48.67       87.01     41.50 o 
  -9   3  11        1.54       16.38     10.79 o 
  -8   3  11        6.79        8.19      1.49 o 
  -7   3  11       68.89       85.61     28.38 o 
  -6   3  11      133.82      149.92      7.72 o 
  -5   3  11      178.38      182.35     24.36 o 
  -4   3  11        2.13       17.16      7.30 o 
  -3   3  11      114.48      148.18     33.04 o 
  -2   3  11       29.78       35.09      7.12 o 
  -1   3  11        3.12        2.29      4.79 o 
   0   3  11      117.28      112.50      5.25 o 
   1   3  11      223.67      219.60     15.63 o 
   2   3  11        8.58       14.37     13.40 o 
   3   3  11       43.92       58.02     11.28 o 
 -10   4  11       22.83       30.34     24.10 o 
  -9   4  11      107.85      214.12     49.60 o 
  -8   4  11       29.69       32.01     11.91 o 
  -7   4  11        2.63        6.42     15.91 o 
  -6   4  11      131.65      119.86     10.14 o 
  -5   4  11      435.87      381.99     14.93 o 
  -4   4  11       26.30       46.22     49.27 o 
  -3   4  11      323.91      266.17     25.51 o 
  -2   4  11        4.12        6.13      1.86 o 
  -1   4  11      312.89      268.09      4.28 o 
   0   4  11      231.90      216.00     16.83 o 
   1   4  11       65.24       49.75      5.82 o 
   2   4  11        4.81       14.64      7.18 o 
 -10   5  11        3.23        5.58     15.26 o 
  -9   5  11        1.20       13.77     18.52 o 
  -8   5  11      103.19      147.77     22.80 o 
  -7   5  11      120.32      162.85     49.79 o 
  -6   5  11        3.59       37.41     32.20 o 
  -5   5  11       26.03       29.09     24.39 o 
  -4   5  11       25.17       35.91     11.31 o 
  -3   5  11      420.08      384.54     15.91 o 
  -2   5  11      174.98      208.91     18.19 o 
  -1   5  11      211.78      199.37     20.23 o 
   0   5  11       58.44       87.80     19.96 o 
   1   5  11        0.00        0.00     10.44 o 
  -9   6  11      173.43      151.68     18.70 o 
  -8   6  11        5.41        8.19      1.40 o 
  -7   6  11       10.03       10.42      7.91 o 
  -6   6  11       38.28       53.88     45.13 o 
  -5   6  11        1.47        1.02      3.74 o 
  -4   6  11        0.87       18.69     13.35 o 
  -3   6  11      111.37       97.44      7.01 o 
  -2   6  11        4.86       27.45     23.28 o 
  -1   6  11        4.31        7.77      2.99 o 
   0   6  11        0.68        4.80     10.23 o 
  -8   7  11       28.42       49.32     30.80 o 
  -7   7  11        2.77        9.77     20.57 o 
  -6   7  11        5.92        2.42      4.56 o 
  -5   7  11       74.68       93.70     33.47 o 
  -4   7  11       78.28       77.43     11.67 o 
  -3   7  11        4.31        7.18     12.59 o 
  -2   7  11        8.42       17.61     14.33 o 
  -6   8  11       36.97       59.65     43.92 o 
  -5   8  11        4.67        3.50      7.51 o 
  -2  -9  12        1.26        1.49      3.82 o 
  -1  -9  12      113.53      112.32     15.73 o 
   0  -9  12       81.17      116.60     52.02 o 
   1  -9  12        4.76       22.71     24.94 o 
   2  -9  12      121.52      122.65     10.79 o 
  -4  -8  12       41.34       45.32     26.34 o 
  -3  -8  12       66.65       61.79      7.91 o 
  -2  -8  12      161.81      185.00     43.18 o 
  -1  -8  12       51.95       49.69     35.08 o 
   0  -8  12       98.29      134.65     27.36 o 
   1  -8  12       35.77       60.77     23.54 o 
   2  -8  12       59.21      130.37     23.54 o 
   3  -8  12        8.78        8.56      4.84 o 
   4  -8  12       57.97       67.56     11.35 o 
  -6  -7  12        0.10        0.09     48.30 o 
  -5  -7  12       18.61       30.34     22.33 o 
  -4  -7  12       44.63       30.99      2.98 o 
  -3  -7  12       51.91       52.21     25.13 o 
  -2  -7  12       40.70       31.08     17.40 o 
  -1  -7  12       89.47       95.29     10.24 o 
   0  -7  12        0.49       13.77     38.43 o 
   1  -7  12      132.98      171.04     16.19 o 
   2  -7  12      305.49      314.25     18.05 o 
   3  -7  12        9.14       18.05      7.72 o 
   4  -7  12        2.16        5.12     22.71 o 
  -7  -6  12       94.17      162.11     40.29 o 
  -6  -6  12      131.95      171.50     19.17 o 
  -5  -6  12       13.73       35.83     46.44 o 
  -4  -6  12      145.89      141.26     10.24 o 
  -3  -6  12      100.87      180.16     33.31 o 
  -2  -6  12       14.70       30.62     26.34 o 
  -1  -6  12      124.15      125.35     13.96 o 
   0  -6  12      560.78      471.52     14.98 o 
   1  -6  12        1.05        4.00     14.98 o 
   2  -6  12      136.43      222.43     23.47 o 
   3  -6  12       18.23       31.51     17.24 o 
   4  -6  12      295.56      317.78     16.42 o 
   5  -6  12       11.69       22.38     10.17 o 
  -7  -5  12       46.08      124.51     33.31 o 
  -6  -5  12      181.37      261.58     51.74 o 
  -5  -5  12       34.83       37.69     14.14 o 
  -4  -5  12        0.50        0.19      7.91 o 
  -3  -5  12       13.89       13.59      5.12 o 
  -2  -5  12      106.45      189.09     50.34 o 
  -1  -5  12       25.25       28.20     33.97 o 
   0  -5  12      315.84      331.88     23.63 o 
   1  -5  12       88.85      108.26     25.21 o 
   2  -5  12      184.67      178.24     36.20 o 
   3  -5  12       18.33       50.66     12.32 o 
   4  -5  12      300.88      292.11     10.04 o 
   5  -5  12       25.96       48.46     12.93 o 
  -8  -4  12       28.23       29.13     47.27 o 
  -7  -4  12       85.60       79.56      2.98 o 
  -6  -4  12       12.17       23.36      9.12 o 
  -5  -4  12      413.19      380.70      9.68 o 
  -4  -4  12      207.88      274.43     33.41 o 
  -3  -4  12       67.49      102.07     17.11 o 
  -2  -4  12      424.97      359.90     12.52 o 
  -1  -4  12        3.06        3.36      4.72 o 
   0  -4  12        6.63       11.96     10.99 o 
   1  -4  12       76.70       55.57     24.85 o 
   2  -4  12     1807.03     1730.15     10.43 o 
   3  -4  12      323.80      259.39     13.81 o 
   4  -4  12      163.04      185.37     21.40 o 
   5  -4  12       12.81       36.11     51.93 o 
  -9  -3  12        0.82        0.00      3.54 o 
  -8  -3  12       17.52       13.96      2.33 o 
  -7  -3  12       25.87       23.45      5.40 o 
  -6  -3  12      587.78      554.99     42.99 o 
  -5  -3  12      439.21      401.39     21.96 o 
  -4  -3  12      152.22      157.33     19.66 o 
  -3  -3  12       18.39       17.03     13.74 o 
  -2  -3  12       45.61       40.53     10.56 o 
  -1  -3  12       45.01       50.15      2.65 o 
   0  -3  12      694.26      624.67     17.78 o 
   1  -3  12       76.47      157.16     23.81 o 
   2  -3  12        0.47       28.20     37.32 o 
   3  -3  12       20.52       28.85     10.42 o 
   4  -3  12      177.95      188.72      5.96 o 
   5  -3  12       43.94       45.78     17.31 o 
  -9  -2  12      134.78      135.49      9.77 o 
  -8  -2  12       25.78       35.08     28.48 o 
  -7  -2  12      145.20      228.30     25.87 o 
  -6  -2  12      382.26      398.32     17.49 o 
  -5  -2  12       60.68       64.20      8.33 o 
  -4  -2  12        0.31        7.56     16.96 o 
  -3  -2  12      152.31      127.41      5.23 o 
  -2  -2  12      333.26      296.52     44.25 o 
  -1  -2  12      240.29      190.49     29.22 o 
   0  -2  12      114.37      124.23     44.67 o 
   1  -2  12       18.30       26.89     38.71 o 
   2  -2  12      196.88      222.69     51.27 o 
   3  -2  12       49.76      101.90     37.22 o 
   4  -2  12      510.57      480.45     41.97 o 
 -10  -1  12       49.41       44.30     39.55 o 
  -9  -1  12       58.32       70.02     24.26 o 
  -8  -1  12       76.15       76.44     26.49 o 
  -7  -1  12       17.06       21.66      3.12 o 
  -6  -1  12        0.36        5.94     30.48 o 
  -5  -1  12      203.53      233.41     16.14 o 
  -4  -1  12      700.02      725.01     42.53 o 
  -3  -1  12       19.89       41.22     40.01 o 
  -2  -1  12       56.54      139.49     31.92 o 
  -1  -1  12        0.44        1.30      5.86 o 
   0  -1  12      405.44      376.60     30.90 o 
   1  -1  12      108.67      125.44     37.87 o 
   2  -1  12      433.15      410.29     39.83 o 
   3  -1  12      121.22      125.07     46.06 o 
   4  -1  12        0.60        5.96     35.08 o 
 -10   0  12        7.71        6.41      4.24 o 
  -9   0  12        1.41        1.01      4.46 o 
  -8   0  12        6.04        3.71      1.60 o 
  -7   0  12      376.35      418.94     47.65 o 
  -6   0  12      198.99      237.02     49.23 o 
  -5   0  12       18.98       37.87     40.85 o 
  -4   0  12      337.79      330.07     16.47 o 
  -3   0  12        2.72        0.00     26.52 o 
  -2   0  12      115.41      132.89     12.19 o 
  -1   0  12      740.30      664.43     35.27 o 
   0   0  12       23.99       31.64      6.70 o 
   1   0  12       31.32       42.43     11.17 o 
   2   0  12       78.27       94.92     40.48 o 
   3   0  12        7.04       12.10     32.10 o 
   4   0  12       36.04       55.18     38.34 o 
 -10   1  12       21.97       19.26     14.98 o 
  -9   1  12       81.83       87.47     24.66 o 
  -8   1  12       78.15       79.28     16.10 o 
  -7   1  12       14.67       13.49     44.30 o 
  -6   1  12      300.97      244.65     51.74 o 
  -5   1  12       52.23       62.91     23.54 o 
  -4   1  12       45.33       49.23     31.64 o 
  -3   1  12      137.08      164.53     25.40 o 
  -2   1  12      857.26      777.59     27.17 o 
  -1   1  12       44.31      135.68     49.23 o 
   0   1  12        1.03        9.58      4.37 o 
   1   1  12       53.09       76.59     44.30 o 
   2   1  12       69.30      100.50     32.29 o 
   3   1  12       72.02       74.63     41.97 o 
 -10   2  12      102.15       87.19     18.98 o 
  -9   2  12       31.65       35.55     51.37 o 
  -8   2  12       59.92       54.25     12.66 o 
  -7   2  12       21.49       29.31     13.59 o 
  -6   2  12       24.01       37.04     51.00 o 
  -5   2  12      617.10      497.76     47.09 o 
  -4   2  12     1829.12     1762.04     48.95 o 
  -3   2  12      225.70      242.14     16.10 o 
  -2   2  12      172.26      146.74     16.61 o 
  -1   2  12      111.74       88.07      7.72 o 
   0   2  12       21.44       34.89     17.62 o 
   1   2  12      521.58      497.48     24.38 o 
   2   2  12      269.05      335.66     37.04 o 
   3   2  12       23.64       29.31     17.22 o 
 -10   3  12       77.35      116.04     23.64 o 
  -9   3  12        1.38        3.07      9.96 o 
  -8   3  12       17.19       14.98      7.63 o 
  -7   3  12       29.31       31.55     13.59 o 
  -6   3  12      405.37      385.72     12.66 o 
  -5   3  12       19.34       37.82     31.69 o 
  -4   3  12      275.55      267.86     10.81 o 
  -3   3  12       11.93       14.19      8.98 o 
  -2   3  12        3.41       17.49      6.02 o 
  -1   3  12      155.80      155.24     18.20 o 
   0   3  12      214.10      203.18     19.59 o 
   1   3  12       19.37       42.43     28.46 o 
   2   3  12        4.58        4.40     11.60 o 
 -10   4  12        9.30        7.54      7.91 o 
  -9   4  12       55.45       50.62     42.06 o 
  -8   4  12       87.41      113.53     16.29 o 
  -7   4  12       52.91       63.47      9.40 o 
  -6   4  12      307.85      299.18     20.19 o 
  -5   4  12       88.80      102.40      9.25 o 
  -4   4  12       39.14       36.50     16.72 o 
  -3   4  12      121.13      189.92     29.14 o 
  -2   4  12      311.14      306.69     23.54 o 
  -1   4  12        9.61       36.83     29.94 o 
   0   4  12      108.26      103.79      9.49 o 
   1   4  12        3.95        6.93     11.01 o 
  -9   5  12       14.43       31.45     34.90 o 
  -8   5  12       34.82       21.22     24.19 o 
  -7   5  12       30.33       35.27      3.63 o 
  -6   5  12       42.82       61.05     32.29 o 
  -5   5  12       30.06       56.29     24.26 o 
  -4   5  12       40.04       50.20      9.24 o 
  -3   5  12       63.42       64.14      2.61 o 
  -2   5  12       35.04       27.46     19.08 o 
  -1   5  12       15.23       17.22     15.62 o 
   0   5  12        1.09        1.52      3.06 o 
  -9   6  12        4.90        4.65     25.31 o 
  -8   6  12        5.85       36.85     42.15 o 
  -7   6  12       27.11       38.90     38.71 o 
  -6   6  12        4.24       24.10     18.24 o 
  -5   6  12       24.74       30.28      4.83 o 
  -4   6  12      170.20      174.54     23.74 o 
  -3   6  12       11.15        7.30      3.21 o 
  -2   6  12       49.73       61.81      9.82 o 
  -7   7  12       41.07       53.51     36.94 o 
  -6   7  12       91.64       84.87     14.89 o 
  -5   7  12        1.19        0.00      1.49 o 
  -4   7  12        9.95       12.63     14.18 o 
  -3  -8  13        0.38        9.21     27.73 o 
  -2  -8  13       18.88       46.44     36.20 o 
  -1  -8  13       11.98       10.33     26.52 o 
   0  -8  13       97.72      122.93     53.79 o 
   1  -8  13       84.19      116.97     13.31 o 
   2  -8  13        3.14       12.19     11.82 o 
  -5  -7  13       89.92       76.68     44.11 o 
  -4  -7  13        0.81        4.56      5.30 o 
  -3  -7  13        0.04        1.02     11.54 o 
  -2  -7  13      184.84      208.82     20.01 o 
  -1  -7  13      196.85      249.21     37.22 o 
   0  -7  13       57.78       55.74      3.26 o 
   1  -7  13      182.61      185.28     11.73 o 
   2  -7  13        0.86        8.19     29.78 o 
   3  -7  13       22.02       44.39     39.74 o 
  -6  -6  13        6.62        9.77     28.29 o 
  -5  -6  13        3.00        3.26      3.54 o 
  -4  -6  13       63.99       67.00     10.70 o 
  -3  -6  13      137.71      168.15     19.36 o 
  -2  -6  13      166.13      203.33     48.67 o 
  -1  -6  13      224.35      239.99     19.36 o 
   0  -6  13       28.35       38.34      4.65 o 
   1  -6  13      114.58      131.02     37.13 o 
   2  -6  13      338.25      284.57      0.74 o 
   3  -6  13      197.23      169.08     11.77 o 
   4  -6  13      106.69      109.48     12.28 o 
  -7  -5  13        1.93        6.42     10.89 o 
  -6  -5  13       97.49       74.17     25.78 o 
  -5  -5  13       76.38      119.49     30.52 o 
  -4  -5  13       10.18       41.13     50.34 o 
  -3  -5  13      313.02      309.79     49.69 o 
  -2  -5  13       52.94       68.30     11.07 o 
  -1  -5  13       37.27       42.71     49.23 o 
   0  -5  13       23.91       51.71     21.28 o 
   1  -5  13      320.75      340.67     25.60 o 
   2  -5  13        1.07       24.21     31.54 o 
   3  -5  13      189.53      198.56     10.97 o 
   4  -5  13       14.94       20.59      2.13 o 
  -8  -4  13        2.85        3.26      0.37 o 
  -7  -4  13        6.84       12.38      6.70 o 
  -6  -4  13        8.11       21.22     28.85 o 
  -5  -4  13      483.71      483.25     28.66 o 
  -4  -4  13       27.75       29.13     49.23 o 
  -3  -4  13       41.17       56.58     45.88 o 
  -2  -4  13      231.78      192.58     12.81 o 
  -1  -4  13       84.07      117.45     17.85 o 
   0  -4  13       48.48       51.85     13.85 o 
   1  -4  13       96.26       96.72     17.44 o 
   2  -4  13      108.91      181.46     36.11 o 
   3  -4  13      195.28      192.07     37.50 o 
   4  -4  13       30.17       36.48     48.76 o 
  -8  -3  13      100.96       98.36     11.54 o 
  -7  -3  13       50.76       60.02     27.54 o 
  -6  -3  13       14.84       14.80     29.50 o 
  -5  -3  13      121.45      166.39     33.73 o 
  -4  -3  13       72.72       48.60      4.19 o 
  -3  -3  13       84.51       99.29     26.71 o 
  -2  -3  13        1.86       31.00     32.17 o 
  -1  -3  13      203.19      273.87     45.97 o 
   0  -3  13        5.65        9.12     12.66 o 
   1  -3  13       31.49       33.69      3.72 o 
   2  -3  13       17.94       98.55     36.85 o 
   3  -3  13      342.98      345.15     27.64 o 
   4  -3  13        0.39       13.31      7.91 o 
  -9  -2  13       26.89       58.81     41.22 o 
  -8  -2  13        3.43        5.40      7.35 o 
  -7  -2  13        1.39        1.56      0.56 o 
  -6  -2  13        0.54        5.67     19.99 o 
  -5  -2  13      183.88      152.47     13.13 o 
  -4  -2  13      108.21       91.93     14.62 o 
  -3  -2  13      186.18      173.83      4.09 o 
  -2  -2  13        8.93       43.64     40.11 o 
  -1  -2  13        5.14        9.68     14.42 o 
   0  -2  13       45.18      110.55     21.31 o 
   1  -2  13      373.51      370.27     14.05 o 
   2  -2  13      100.51      101.43      8.56 o 
   3  -2  13       64.02       84.40     32.76 o 
   4  -2  13       29.47       46.71     37.78 o 
  -9  -1  13        0.28        3.81      4.40 o 
  -8  -1  13      146.81      146.92      5.77 o 
  -7  -1  13      141.87      147.82     20.52 o 
  -6  -1  13      317.69      285.78     25.87 o 
  -5  -1  13      193.44      273.87     41.32 o 
  -4  -1  13       24.06       49.51     43.36 o 
  -3  -1  13      107.05      174.67     32.38 o 
  -2  -1  13       20.65       24.38     34.80 o 
  -1  -1  13      645.20      611.11     49.60 o 
   0  -1  13       82.34      189.46     51.00 o 
   1  -1  13       15.74       20.66     40.39 o 
   2  -1  13        9.21       17.31     16.47 o 
   3  -1  13       85.33       95.85     25.59 o 
 -10   0  13       27.14       37.50     14.05 o 
  -9   0  13       21.57       65.70     10.24 o 
  -8   0  13      351.38      337.52      6.23 o 
  -7   0  13       42.26      127.30     48.95 o 
  -6   0  13       49.69       48.11     32.66 o 
  -5   0  13       32.05       50.72      6.23 o 
  -4   0  13      121.44      118.55     21.50 o 
  -3   0  13      300.78      302.25     53.97 o 
  -2   0  13        1.66       18.43     10.52 o 
  -1   0  13      269.41      264.38     15.17 o 
   0   0  13      328.10      344.40     27.92 o 
   1   0  13       38.15       57.23     27.92 o 
   2   0  13       24.38       17.40      4.09 o 
   3   0  13      239.14      312.86     45.23 o 
 -10   1  13       89.09      160.43     42.81 o 
  -9   1  13       76.19      101.25     13.49 o 
  -8   1  13        2.31       16.01      8.65 o 
  -7   1  13       11.40       15.35     15.63 o 
  -6   1  13      126.60      147.31      9.12 o 
  -5   1  13      609.84      567.18     20.66 o 
  -4   1  13      173.69      196.63     45.60 o 
  -3   1  13      312.08      308.11     43.46 o 
  -2   1  13       20.98       52.95     40.95 o 
  -1   1  13       10.71       14.33     40.01 o 
   0   1  13       42.70       33.31     30.43 o 
   1   1  13       61.22      108.23     55.74 o 
   2   1  13      136.40      183.42     26.34 o 
 -10   2  13        1.91       10.14     48.02 o 
  -9   2  13        1.11        4.28     41.22 o 
  -8   2  13      129.57      171.23     46.62 o 
  -7   2  13        1.01       15.17     14.70 o 
  -6   2  13      135.69      230.97     55.28 o 
  -5   2  13       69.84       97.52     31.64 o 
  -4   2  13      364.35      368.41     17.49 o 
  -3   2  13       17.82       31.17     53.60 o 
  -2   2  13        0.83        0.00      0.93 o 
  -1   2  13       28.08       45.23     32.85 o 
   0   2  13        9.59       10.42     15.63 o 
   1   2  13       90.40      101.06     42.71 o 
   2   2  13        7.02        6.98     12.38 o 
 -10   3  13       14.16       15.54      4.37 o 
  -9   3  13       41.65       30.43     51.00 o 
  -8   3  13        9.20       23.54     17.77 o 
  -7   3  13      306.66      340.40     26.24 o 
  -6   3  13       17.17       93.71     42.53 o 
  -5   3  13        3.40       27.17     39.27 o 
  -4   3  13       21.88       27.23      8.51 o 
  -3   3  13      317.27      304.40     16.75 o 
  -2   3  13        1.20       13.52     21.37 o 
  -1   3  13       20.52       17.44      9.68 o 
   0   3  13        8.47       10.90     30.39 o 
   1   3  13        3.45        4.84     35.79 o 
  -9   4  13        5.68        5.03     52.67 o 
  -8   4  13        1.20        6.61     14.70 o 
  -7   4  13       63.46       69.70     24.66 o 
  -6   4  13      219.97      287.55     33.69 o 
  -5   4  13      183.14      190.09     19.45 o 
  -4   4  13       33.51       78.62     22.24 o 
  -3   4  13      253.30      222.13     33.66 o 
  -2   4  13        7.58       25.73     28.11 o 
  -1   4  13        6.57       31.02     34.07 o 
   0   4  13       36.68       25.24     11.71 o 
  -9   5  13        0.62        0.00      0.65 o 
  -8   5  13       79.25       75.75     45.32 o 
  -7   5  13       94.58      138.38     25.87 o 
  -6   5  13        7.17       37.69     34.80 o 
  -5   5  13       39.11       55.68     12.17 o 
  -4   5  13        2.83       10.01     11.63 o 
  -3   5  13       25.58       29.27     11.86 o 
  -2   5  13       45.52       61.74     30.76 o 
  -7   6  13        1.49        5.03     22.43 o 
  -6   6  13        0.02        3.07     42.06 o 
  -5   6  13        0.63        5.50     13.28 o 
  -4   6  13       43.81       72.80     17.78 o 
  -3   6  13      208.76      175.50     14.40 o 
  -2  -8  14       54.99      147.77     46.16 o 
  -1  -8  14        3.20       30.90     33.59 o 
   0  -8  14       85.96      125.35     21.59 o 
  -4  -7  14       14.10       22.52     41.88 o 
  -3  -7  14      111.75       99.39     26.24 o 
  -2  -7  14       75.90       83.19     10.70 o 
  -1  -7  14        4.68       13.87      4.84 o 
   0  -7  14       46.97       51.00     52.39 o 
   1  -7  14       69.43       74.45     17.12 o 
   2  -7  14       55.46       50.62      1.49 o 
  -5  -6  14       11.69       15.26      6.05 o 
  -4  -6  14       90.52       96.50     42.06 o 
  -3  -6  14       50.66       82.08     51.93 o 
  -2  -6  14       36.95       31.73      1.21 o 
  -1  -6  14      146.02      199.98     30.24 o 
   0  -6  14       39.97       38.80      6.14 o 
   1  -6  14       15.95       16.84     14.42 o 
   2  -6  14        5.23       12.66     25.03 o 
  -7  -5  14       13.02        5.03     33.04 o 
  -6  -5  14       53.86       42.06      2.42 o 
  -5  -5  14        0.44       23.92     18.61 o 
  -4  -5  14        0.17        2.14     52.67 o 
  -3  -5  14      164.77      169.46      7.07 o 
  -2  -5  14      121.10      116.04      1.49 o 
  -1  -5  14       55.02       67.56     28.85 o 
   0  -5  14      168.52      196.99     18.60 o 
   1  -5  14        0.11        1.19      9.77 o 
   2  -5  14       40.94       39.64      2.61 o 
   3  -5  14        2.78       21.40     15.17 o 
  -7  -4  14       40.79       46.81      1.12 o 
  -6  -4  14       87.43       98.83     24.47 o 
  -5  -4  14      120.96      128.42     16.66 o 
  -4  -4  14       32.35       14.14     35.55 o 
  -3  -4  14        0.82        1.86     11.07 o 
  -2  -4  14      184.89      150.06     15.63 o 
  -1  -4  14      110.25      129.97     22.99 o 
   0  -4  14       11.71       22.24     21.03 o 
   1  -4  14       86.51       82.45     50.34 o 
   2  -4  14      143.38      171.41     14.98 o 
   3  -4  14       18.72       17.49      9.12 o 
  -8  -3  14       31.08       33.22      0.19 o 
  -7  -3  14       92.62       83.38     17.77 o 
  -6  -3  14        3.63       41.97     51.00 o 
  -5  -3  14        2.41        8.19     21.31 o 
  -4  -3  14      184.59      193.09     27.79 o 
  -3  -3  14        6.75       18.24     13.31 o 
  -2  -3  14       23.58       40.01     47.37 o 
  -1  -3  14        7.94       16.47     14.89 o 
   0  -3  14      366.30      327.56     39.74 o 
   1  -3  14        4.50       91.29     32.38 o 
   2  -3  14      246.30      191.88     53.23 o 
   3  -3  14        8.15       16.10     44.76 o 
  -8  -2  14        0.29       16.01     17.03 o 
  -7  -2  14      342.27      394.57     26.61 o 
  -6  -2  14       75.43      120.04     19.26 o 
  -5  -2  14        4.30       22.33     15.26 o 
  -4  -2  14       13.41       24.19     38.90 o 
  -3  -2  14        1.58        8.93     25.59 o 
  -2  -2  14      122.76      198.77     41.97 o 
  -1  -2  14       38.09       53.60     54.07 o 
   0  -2  14      334.06      390.00     49.60 o 
   1  -2  14       23.79       36.48     13.03 o 
   2  -2  14        4.88       11.91     21.50 o 
   3  -2  14      133.68      193.65     31.64 o 
  -9  -1  14       61.00       74.63     18.52 o 
  -8  -1  14      166.97      146.01     11.26 o 
  -7  -1  14       34.75       80.49      8.28 o 
  -6  -1  14        4.69        8.19      2.61 o 
  -5  -1  14      138.56      134.37      8.00 o 
  -4  -1  14      143.04      140.42     31.45 o 
  -3  -1  14        1.22       23.73     25.03 o 
  -2  -1  14      257.34      280.10     52.11 o 
  -1  -1  14       14.17       20.47     37.69 o 
   0  -1  14       49.09       52.76     13.96 o 
   1  -1  14        8.26       27.82     30.99 o 
   2  -1  14      311.17      328.49     23.26 o 
  -9   0  14       14.91       20.66     53.60 o 
  -8   0  14       45.02       59.37     47.37 o 
  -7   0  14       36.02       68.96     46.16 o 
  -6   0  14       20.08       19.73     14.42 o 
  -5   0  14        0.71        3.72     26.89 o 
  -4   0  14       44.07       59.37     27.27 o 
  -3   0  14       47.33       56.11     20.66 o 
  -2   0  14       14.57       19.54      4.65 o 
  -1   0  14      129.29      158.66     38.71 o 
   0   0  14        4.86        3.82      1.77 o 
   1   0  14       92.61      100.78      4.09 o 
   2   0  14      113.95      128.51     50.72 o 
  -9   1  14       98.22      127.12     54.53 o 
  -8   1  14       28.42       48.20     43.18 o 
  -7   1  14       97.03      150.19     13.87 o 
  -6   1  14      187.73      248.18     21.96 o 
  -5   1  14       38.50       39.18     19.45 o 
  -4   1  14        3.96       12.56     55.37 o 
  -3   1  14      109.16      101.34      6.33 o 
  -2   1  14       61.01       58.07     52.39 o 
  -1   1  14       30.09       38.71     19.73 o 
   0   1  14      150.51      184.16     27.73 o 
   1   1  14        0.40       13.68     24.85 o 
  -9   2  14       22.66       19.36      0.93 o 
  -8   2  14       23.31       38.71     17.68 o 
  -7   2  14       14.03       12.93     19.45 o 
  -5   2  14        1.51        3.91     20.84 o 
  -4   2  14       22.00       43.18     32.01 o 
  -3   2  14       82.08      120.42     39.18 o 
  -2   2  14       32.48       49.41     45.88 o 
  -1   2  14        7.43        6.42      8.65 o 
   0   2  14       18.79       16.47     16.84 o 
  -9   3  14        1.24        6.23     25.87 o 
  -8   3  14       22.01       21.12     11.91 o 
  -7   3  14        2.41        5.58     14.98 o 
  -6   3  14       31.40       33.69     18.61 o 
  -5   3  14      123.52      192.35     38.25 o 
  -4   3  14      249.50      251.91     24.19 o 
  -3   3  14        0.85       31.92     44.48 o 
  -2   3  14        6.20       10.40     12.24 o 
  -1   3  14        3.19        5.40     18.52 o 
   0   3  14       68.87       90.92      8.65 o 
  -8   4  14       36.72       56.11     30.71 o 
  -7   4  14      102.66      137.91     43.18 o 
  -6   4  14      198.46      207.52     11.82 o 
  -5   4  14       10.23       40.29     46.34 o 
  -4   4  14        5.22        9.49     12.31 o 
  -3   4  14       85.82      120.75     26.80 o 
  -2   4  14       57.77       63.98     26.80 o 
  -7   5  14        2.71        5.21      5.58 o 
  -6   5  14        0.24        0.00      1.49 o 
  -5   5  14       22.73       19.54      7.63 o 
  -4   5  14       79.20       91.90     12.28 o 
  -3   5  14       72.50      134.07     29.27 o 
  -3  -7  15       96.63       95.38     54.25 o 
  -2  -7  15        6.34       10.24     11.82 o 
  -1  -7  15       50.15       42.53     27.17 o 
   0  -7  15       17.35       39.74     45.60 o 
  -4  -6  15       13.50       46.53     39.27 o 
  -3  -6  15        1.58        7.72     21.87 o 
  -2  -6  15       30.88       33.78      1.21 o 
  -1  -6  15       53.00       71.93      5.40 o 
   0  -6  15       21.08       23.92      4.37 o 
   1  -6  15      203.80      216.82     13.12 o 
  -6  -5  15       14.75       19.17     19.73 o 
  -5  -5  15        4.94       17.40     44.48 o 
  -4  -5  15      200.18      211.71     34.43 o 
  -3  -5  15      161.30      182.76     33.13 o 
  -2  -5  15        0.24       26.43     30.52 o 
  -1  -5  15       41.65       55.46     43.46 o 
   1  -5  15       68.86       58.53     29.41 o 
  -7  -4  15        1.38        4.09      9.58 o 
  -6  -4  15       82.85      138.66     45.41 o 
  -5  -4  15      141.63      120.79      1.95 o 
  -4  -4  15        9.64       28.85     47.37 o 
  -2  -4  15        7.83        9.58     22.43 o 
  -1  -4  15       92.02       83.47      2.05 o 
   0  -4  15       67.84      152.52     26.52 o 
   1  -4  15      106.45      109.71      6.51 o 
   2  -4  15       38.05       90.36     23.08 o 
  -7  -3  15       59.16      122.09     35.08 o 
  -4  -3  15       47.74       55.65      9.77 o 
  -3  -3  15        1.54        7.35     22.71 o 
  -2  -3  15        4.16       20.38     12.93 o 
  -1  -3  15      138.61      195.79     54.62 o 
   0  -3  15        3.48        2.70      0.65 o 
   1  -3  15       55.87       60.95     18.43 o 
   2  -3  15        6.03        7.17     25.03 o 
  -6  -2  15       30.48       34.90     41.78 o 
  -5  -2  15        9.89       32.20     53.41 o 
  -4  -2  15        4.14       21.31     26.61 o 
  -3  -2  15      119.62      115.67     35.92 o 
  -2  -2  15       72.14       70.26     40.67 o 
  -1  -2  15       25.89       23.92     16.66 o 
   0  -2  15       13.68       22.80     10.79 o 
   1  -2  15      115.19       95.29      1.21 o 
  -8  -1  15        8.57       14.89      9.96 o 
  -7  -1  15        4.20        6.33      1.77 o 
  -6  -1  15        8.49       37.50     42.90 o 
  -5  -1  15       16.73       11.82     19.73 o 
  -4  -1  15        0.32        9.40      4.84 o 
  -3  -1  15       19.06       21.31     15.35 o 
  -2  -1  15        2.46        9.31     33.22 o 
  -1  -1  15       57.71       56.21      0.74 o 
   0  -1  15       51.61       75.10     20.29 o 
   1  -1  15      147.09      120.23      0.09 o 
  -8   0  15       37.11       56.11     52.58 o 
  -7   0  15      154.80      152.99     13.31 o 
  -6   0  15      156.02      175.04     23.36 o 
  -5   0  15      250.40      279.17     48.11 o 
  -4   0  15        0.21        0.00      8.56 o 
  -3   0  15       20.26       46.53     54.35 o 
  -2   0  15      170.13      163.87     26.80 o 
  -1   0  15      164.99      186.30     17.96 o 
   0   0  15       59.06      112.32     39.83 o 
   1   0  15       12.94       23.08     22.24 o 
  -8   1  15       14.35       15.91     11.17 o 
  -7   1  15        3.55       10.42      9.77 o 
  -6   1  15       45.74       49.69     11.45 o 
  -5   1  15       30.73       41.97     19.17 o 
  -4   1  15        2.91       13.31     11.82 o 
  -3   1  15      247.00      314.81     41.22 o 
  -2   1  15        0.37        2.79      1.58 o 
  -1   1  15       13.59       18.98     48.95 o 
   0   1  15       14.99       19.54     50.90 o 
  -8   2  15        1.41        3.82      8.84 o 
  -7   2  15        1.66       13.96     12.93 o 
  -6   2  15       49.22       85.61     26.99 o 
  -5   2  15      116.58      170.02     24.75 o 
  -4   2  15        1.72       10.42     27.45 o 
  -3   2  15      122.71      155.22     31.08 o 
  -2   2  15      186.47      251.16     45.60 o 
  -1   2  15        0.59       19.17     24.10 o 
  -8   3  15       39.94      137.26     48.86 o 
  -7   3  15      147.63      249.39     43.55 o 
  -6   3  15        2.11       13.96     13.40 o 
  -5   3  15       55.15       93.62     50.16 o 
  -4   3  15        6.32        4.37      5.86 o 
  -3   3  15        2.37       12.66     54.81 o 
  -2   3  15        0.37       22.05     41.97 o 
  -7   4  15       15.46       34.90     36.11 o 
  -6   4  15       42.98       49.13     19.64 o 
  -5   4  15        1.35       15.26     28.66 o 
  -4   4  15        0.31        4.50     14.46 o 
  -4  -5  16       78.34       82.82     48.11 o 
  -2  -4  16       99.71      145.26     14.33 o 
  -1  -4  16       13.05       32.85     20.75 o 
   0  -4  16       35.45       31.17     22.33 o 
  -4  -3  16      113.09      172.34     39.36 o 
  -3  -3  16        0.98       11.07     53.69 o 
  -2  -3  16       52.44       51.55     26.71 o 
  -1  -3  16        2.90        4.00     36.76 o 
   0  -3  16      105.92      109.71      9.68 o 
  -6  -2  16       84.74      101.06     24.66 o 
  -5  -2  16        7.43       15.08     23.73 o 
  -4  -2  16      105.31      178.95     44.30 o 
  -3  -2  16       33.85       41.60     13.77 o 
  -2  -2  16      176.23      156.80      0.19 o 
  -1  -2  16      119.55      155.22     33.59 o 
   0  -2  16      143.54      156.06     16.47 o 
  -7  -1  16       23.00       34.99     25.50 o 
  -6  -1  16      100.44      109.99      3.44 o 
  -5  -1  16       27.87       40.48     41.13 o 
  -4  -1  16        1.04        0.00      0.93 o 
  -3  -1  16        7.34        4.19     15.82 o 
  -2  -1  16      230.52      291.46     52.86 o 
  -1  -1  16        1.97       16.19     43.18 o 
   0  -1  16      132.68      114.74     30.24 o 
  -7   0  16        5.01       10.24     33.04 o 
  -6   0  16       44.67       47.55     26.71 o 
  -5   0  16       94.68       58.16     45.32 o 
  -4   0  16      297.44      293.41     21.68 o 
  -3   0  16       17.65       18.05     23.26 o 
  -2   0  16       23.44       35.64     52.30 o 
  -1   0  16        1.57        3.35     31.73 o 
  -7   1  16       43.68       52.48     32.29 o 
  -6   1  16       25.41       22.99      1.49 o 
  -5   1  16       13.57       12.38     11.63 o 
  -4   1  16       35.69       56.30     53.79 o 
  -3   1  16        0.36        7.82     16.29 o 
  -2   1  16       19.94       25.87     50.72 o 
  -7   2  16       31.79       23.08      2.05 o 
  -6   2  16       41.96       49.88     38.62 o 
  -5   2  16        4.59        7.72      4.37 o 
  -4   2  16       15.18       29.41     12.75 o 
  -3   2  16       55.70       73.24     17.12 o 
  -4  -3  17        0.07        8.47     40.67 o 
  -3  -3  17        1.00       34.52     34.80 o 
  -2  -3  17       56.91       79.94     31.17 o 
  -5  -2  17        1.55       19.36     15.26 o 
  -4  -2  17        0.36        5.49     36.76 o 
  -3  -2  17       83.03      170.48     30.52 o 
  -2  -2  17        0.30        0.00      0.19 o 
  -5  -1  17       26.46       30.90     45.88 o 
  -4  -1  17       25.88       32.85     17.40 o 
  -3  -1  17       42.63       53.51     33.04 o 
  -5   0  17        5.10        8.65     22.15 o 
  -4   0  17        0.03        1.58     13.59 o 
                                                 
